# Supplementary material for: Poly[[(N,N-dimethyl­formamide-κO)(μ3-pyrazine-2,3-dicarboxyl­ato-κ4 N 1,O2:O 3:O 3)copper(II)] monohydrate]
Source: Acta Crystallogr Sect E Struct Rep Online. 2009 Dec 4;66(Pt 1):m10–1. doi: 10.1107/S1600536809051332 (PMC2979988; doi:10.1107/S1600536809051332)
Supplement: Supplementary file 2 [file e-66-00m10-Isup2.hkl]

# 
# h,k,l, Fc-squared, Fo-squared, sigma(Fo-squared) and status flag 
# 
data_I
_shelx_title ' x in P2(1)/c' 
_shelx_refln_list_code          4 
_shelx_F_calc_maximum      239.49 
_exptl_crystal_F_000       652.00 
_reflns_d_resolution_high  0.8303 
 
loop_ 
 _symmetry_equiv_pos_as_xyz 
 'x, y, z' 
 '-x, y+1/2, -z+1/2' 
 '-x, -y, -z' 
 'x, -y-1/2, z-1/2' 
 
_cell_length_a    10.1656 
_cell_length_b    13.6310 
_cell_length_c     9.1461 
_cell_angle_alpha  90.000 
_cell_angle_beta   91.430 
_cell_angle_gamma  90.000 
 
_shelx_F_squared_multiplier     1.000 
 
loop_ 
 _refln_index_h 
 _refln_index_k 
 _refln_index_l 
 _refln_F_squared_calc 
 _refln_F_squared_meas 
 _refln_F_squared_sigma 
 _refln_observed_status 
   1   0   0    45635.98    43899.50   1148.74 o 
   2   0   0     1787.64     1845.01     67.01 o 
   3   0   0     5458.77     5781.76    166.39 o 
   4   0   0     2173.93     2038.30     73.44 o 
   5   0   0     8117.89     8076.02    235.63 o 
   6   0   0     7443.73     7239.67    219.34 o 
   7   0   0      362.34      310.43     33.56 o 
   8   0   0       69.82       77.36     23.23 o 
   9   0   0      775.69      663.67     78.69 o 
  10   0   0      595.70      563.97     92.75 o 
  11   0   0       23.41       32.15     31.66 o 
   1   1   0     1535.78     1572.15     39.69 o 
   2   1   0      180.37      180.91      9.52 o 
   3   1   0     3236.16     3293.59     72.20 o 
   4   1   0     2717.31     2860.87     67.59 o 
   5   1   0       78.25       77.97     11.33 o 
   6   1   0     3053.77     2943.14     75.72 o 
   7   1   0     1558.09     1460.70     49.24 o 
   8   1   0      313.94      255.74     29.64 o 
   9   1   0      213.31      201.39     22.43 o 
  10   1   0      157.40      183.33     26.18 o 
  11   1   0       45.70       15.42     19.31 o 
   0   2   0     1657.03     1885.85     57.52 o 
   1   2   0      869.46      830.50     30.73 o 
   2   2   0       21.67       38.72      7.30 o 
   3   2   0        2.73        3.10      5.96 o 
   4   2   0       20.95       12.05      6.13 o 
   5   2   0     1029.66      989.46     34.30 o 
   6   2   0     2098.06     2063.73     61.12 o 
   7   2   0      164.79      171.65     18.11 o 
   8   2   0       21.65       28.51     11.64 o 
   9   2   0       79.05       90.24     17.34 o 
  10   2   0       41.09       78.67     20.35 o 
  11   2   0       54.66       72.47     36.72 o 
  12   2   0       63.70      147.56     47.58 o 
   1   3   0     5963.87     6282.28    118.21 o 
   2   3   0      195.15      164.91     17.63 o 
   3   3   0     1465.20     1333.64     44.32 o 
   4   3   0     2309.95     2336.02     69.84 o 
   5   3   0      314.13      301.21     19.14 o 
   6   3   0      926.22      871.86     34.22 o 
   7   3   0     1926.34     1673.93     48.36 o 
   8   3   0      587.12      582.58     32.60 o 
   9   3   0      595.21      587.45     55.38 o 
  10   3   0        2.59        2.88     13.88 o 
  11   3   0      170.55      174.95     35.22 o 
  12   3   0      234.74      308.04     63.07 o 
   0   4   0     9484.82     9802.16    269.67 o 
   1   4   0     1719.25     1736.01     41.36 o 
   2   4   0        6.55       14.67      7.68 o 
   3   4   0      227.67      274.26     29.55 o 
   4   4   0     1174.89     1358.66     49.01 o 
   5   4   0     2617.40     2588.67     80.18 o 
   6   4   0      947.18      950.10     36.69 o 
   7   4   0        9.35        9.97      8.51 o 
   8   4   0       23.89       44.30     15.71 o 
   9   4   0      121.10      120.52     27.44 o 
  10   4   0      400.10      440.64     50.67 o 
  11   4   0       54.37       60.36     53.65 o 
   1   5   0       63.12       61.09     10.12 o 
   2   5   0      250.34      188.28     17.20 o 
   3   5   0      227.75      194.40     18.99 o 
   4   5   0       12.49        4.10      8.06 o 
   5   5   0      373.79      380.38     27.77 o 
   6   5   0      286.00      251.82     25.55 o 
   7   5   0      681.77      661.78     45.51 o 
   8   5   0        0.94        1.15     10.72 o 
   9   5   0       12.41       15.50     15.13 o 
  10   5   0        3.87       20.13     20.59 o 
  11   5   0        0.27       16.12     25.59 o 
   0   6   0    22857.89    25161.14    674.20 o 
   1   6   0    12118.44    12749.97    238.85 o 
   2   6   0        3.05       13.57      8.13 o 
   3   6   0      734.50      710.92     34.16 o 
   4   6   0     5192.42     5188.44    123.85 o 
   5   6   0     2856.29     2447.59     80.12 o 
   6   6   0     2698.26     2478.48     83.85 o 
   7   6   0      122.19      133.02     20.90 o 
   8   6   0      208.55      191.20     25.49 o 
   9   6   0      481.14      546.24     67.13 o 
  10   6   0      547.22      636.57     63.68 o 
  11   6   0       14.26       21.67     24.64 o 
   1   7   0     1178.24     1153.40     38.72 o 
   2   7   0     1337.85     1200.90     57.97 o 
   3   7   0     4214.25     4148.81    129.47 o 
   4   7   0     1809.76     1795.98     57.51 o 
   5   7   0        3.82       20.31     11.30 o 
   6   7   0      480.81      481.61     34.24 o 
   7   7   0      477.17      493.95     50.09 o 
   8   7   0      317.46      309.34     61.14 o 
   9   7   0      496.02      525.17     90.52 o 
  10   7   0       15.68       12.03     19.75 o 
  11   7   0        9.79        0.55     25.83 o 
   0   8   0       32.45       68.86     16.24 o 
   1   8   0       16.44        7.25      7.29 o 
   2   8   0       33.65       40.91     10.21 o 
   3   8   0       99.95      113.79     18.54 o 
   4   8   0      116.94      152.13     24.20 o 
   5   8   0      130.21      176.87     23.50 o 
   6   8   0      690.83      742.41     78.60 o 
   7   8   0      185.63      156.96     32.59 o 
   8   8   0       68.78       47.06     23.69 o 
   9   8   0       20.74       13.12     37.09 o 
  10   8   0        1.46        8.22     33.03 o 
   1   9   0      910.99      922.26     37.38 o 
   2   9   0     2238.48     2040.65     62.04 o 
   3   9   0     3077.54     2970.64     97.03 o 
   4   9   0      500.20      554.47     38.43 o 
   5   9   0      135.68      115.94     28.51 o 
   6   9   0       38.05       23.52     21.98 o 
   7   9   0       48.69       16.31     38.58 o 
   8   9   0      175.93      235.71     54.14 o 
   9   9   0      235.10      249.25     45.80 o 
  10   9   0        1.81        4.20     24.22 o 
   0  10   0      360.07      360.78     36.82 o 
   1  10   0      279.60      285.96     23.77 o 
   2  10   0      429.46      439.39     28.72 o 
   3  10   0      362.81      385.02     34.17 o 
   4  10   0     3827.55     3786.73    120.74 o 
   5  10   0     3126.96     3145.07    143.87 o 
   6  10   0      405.29      437.82     52.62 o 
   7  10   0      104.60      149.28     36.21 o 
   8  10   0      225.41      235.97     54.01 o 
   9  10   0      282.53      320.06     52.00 o 
   1  11   0      153.93      137.37     19.17 o 
   2  11   0        1.10       -1.84      9.06 o 
   3  11   0      140.74      141.65     23.96 o 
   4  11   0        7.49       -0.40     14.55 o 
   5  11   0      205.57      249.78     40.51 o 
   6  11   0      610.13      618.05     64.12 o 
   7  11   0      383.76      388.68     54.63 o 
   8  11   0       27.58       50.96     30.11 o 
   9  11   0       17.95        4.29     33.79 o 
   0  12   0      730.59      745.56     58.13 o 
   1  12   0      346.07      365.20     35.22 o 
   2  12   0      103.60      164.97     27.20 o 
   3  12   0      386.29      398.01     38.71 o 
   4  12   0      707.32      699.46     63.80 o 
   5  12   0      289.09      286.55     45.64 o 
   6  12   0      167.43      186.19     44.38 o 
   7  12   0       17.79       19.40     24.06 o 
   8  12   0       62.41       56.28     29.22 o 
   1  13   0       93.12       89.23     19.78 o 
   2  13   0      401.64      426.50     40.95 o 
   3  13   0      614.72      630.80     61.34 o 
   4  13   0      126.37      196.17     39.28 o 
   5  13   0        1.11       20.21     23.03 o 
   6  13   0       36.81       45.97     26.03 o 
   7  13   0      108.16      182.66     45.53 o 
   0  14   0      165.35      151.58     33.76 o 
   1  14   0      119.69      160.47     24.06 o 
   2  14   0       38.07       52.68     26.28 o 
   3  14   0        3.04       11.80     28.46 o 
   4  14   0        2.94       32.36     23.65 o 
   5  14   0        3.07       21.55     24.83 o 
   6  14   0       23.44       54.80     30.66 o 
   1  15   0      206.63      231.16     29.35 o 
   2  15   0      910.30     1067.39    218.89 o 
   3  15   0     1026.43      779.67     72.18 o 
   4  15   0      225.07      252.05     48.15 o 
   0  16   0      598.55      515.19    100.98 o 
   1  16   0      470.00      538.57     48.81 o 
   2  16   0       85.04       96.54     33.19 o 
 -11   1   1       46.22      103.70     42.88 o 
 -10   1   1      188.53      170.00     26.48 o 
  -9   1   1      141.90      156.22     20.07 o 
  -8   1   1        3.51        2.61      9.60 o 
  -7   1   1      955.33      889.87     36.72 o 
  -6   1   1     2672.25     2546.87     67.79 o 
  -5   1   1     4900.55     4784.28    106.12 o 
  -4   1   1      339.83      334.16     17.37 o 
  -3   1   1      678.73      711.32     22.45 o 
  -2   1   1     9502.90    10577.07    191.40 o 
   0   1   1    12006.24    12748.15    261.06 o 
   1   1   1     1592.74     1667.01     52.61 o 
   2   1   1     2017.59     2189.26     70.48 o 
   3   1   1      118.42      134.61     10.54 o 
   4   1   1     3697.17     3427.56     78.21 o 
   5   1   1     1571.37     1446.11     43.55 o 
   6   1   1     1250.03     1127.78     39.89 o 
   7   1   1      284.58      307.65     23.45 o 
   8   1   1      789.28      758.48     54.92 o 
   9   1   1      340.25      301.63     30.31 o 
  10   1   1       83.83       85.90     26.71 o 
  11   1   1       32.01       22.38     33.00 o 
  12   1   1        3.83        2.85     21.60 o 
 -12   2   1      128.02      197.70     62.16 o 
 -11   2   1        3.13       13.42     29.16 o 
 -10   2   1       26.55       22.68     15.15 o 
  -9   2   1      659.19      628.33     36.55 o 
  -8   2   1     1484.91     1311.42     48.41 o 
  -7   2   1     1957.18     1799.71     56.38 o 
  -6   2   1      811.68      801.09     32.22 o 
  -5   2   1       14.03        6.25      6.56 o 
  -4   2   1       70.38       52.61      8.59 o 
  -3   2   1      158.68      106.67      9.53 o 
  -2   2   1     3464.44     3598.02     84.85 o 
  -1   2   1       56.59       44.99      7.99 o 
   0   2   1      101.30      144.80     13.38 o 
   1   2   1    16439.07    16795.79    369.95 o 
   2   2   1     3230.10     3643.69     89.19 o 
   3   2   1     1062.52      970.27     43.46 o 
   4   2   1        0.56        9.01      5.36 o 
   5   2   1     1179.67     1159.94     37.89 o 
   6   2   1      817.03      833.22     32.95 o 
   7   2   1     1371.99     1271.50     45.24 o 
   8   2   1      314.27      278.58     28.22 o 
   9   2   1       21.12       13.92     13.39 o 
  10   2   1      163.24      184.44     26.61 o 
  11   2   1      489.72      470.86     50.10 o 
  12   2   1      115.82      155.13     36.61 o 
 -11   3   1       16.84       42.29     24.02 o 
 -10   3   1       28.58       36.45     37.12 o 
  -9   3   1      186.29      162.30     25.08 o 
  -8   3   1       74.45       67.29     14.18 o 
  -7   3   1       16.30       30.62      9.77 o 
  -6   3   1      249.41      262.49     19.79 o 
  -5   3   1      603.02      638.93     26.86 o 
  -4   3   1     1742.19     1805.06     48.56 o 
  -3   3   1      305.83      330.33     21.40 o 
  -2   3   1      180.96      200.69     23.42 o 
  -1   3   1      144.86      213.91     16.04 o 
   0   3   1     2688.22     2855.22     58.77 o 
   1   3   1       40.45       37.25      6.83 o 
   2   3   1      418.59      498.55     20.68 o 
   3   3   1      275.60      268.77     20.83 o 
   4   3   1      135.36      129.26     13.46 o 
   5   3   1      270.14      261.48     17.60 o 
   6   3   1     1893.18     1934.64     57.00 o 
   7   3   1     1105.12     1068.24     41.22 o 
   8   3   1      159.01      166.61     23.14 o 
   9   3   1        6.44       30.46     14.39 o 
  10   3   1       14.22       25.13     15.63 o 
  11   3   1        3.79       -5.70     19.17 o 
 -11   4   1       42.52       47.65     28.85 o 
 -10   4   1       67.55      123.08     30.66 o 
  -9   4   1      534.32      518.27     42.05 o 
  -8   4   1     1156.76     1199.12     46.82 o 
  -7   4   1     1610.13     1648.54     54.54 o 
  -6   4   1      121.16      123.88     14.74 o 
  -5   4   1     5255.40     5384.59    120.53 o 
  -4   4   1     5172.60     5263.92    138.31 o 
  -3   4   1     2936.23     2920.27     74.26 o 
  -2   4   1       12.44       10.92      9.84 o 
  -1   4   1     2114.19     2113.51     50.69 o 
   0   4   1       22.60       41.62      7.10 o 
   1   4   1     3776.45     3635.33     86.50 o 
   2   4   1     6628.12     6976.20    166.67 o 
   3   4   1      198.91      151.27     13.50 o 
   4   4   1       85.17      104.54     12.75 o 
   5   4   1     1408.38     1395.84     50.92 o 
   6   4   1     1113.20     1102.61     39.82 o 
   7   4   1     1392.25     1408.83     67.15 o 
   8   4   1      271.90      253.33     27.81 o 
   9   4   1        7.67        7.54     13.08 o 
  10   4   1       62.79       90.14     21.93 o 
  11   4   1      256.02      256.23     39.70 o 
 -11   5   1       97.80      138.11     33.27 o 
 -10   5   1      209.10      240.84     40.03 o 
  -9   5   1      275.01      317.09     42.82 o 
  -8   5   1      260.22      313.69     32.34 o 
  -7   5   1      324.33      335.49     24.74 o 
  -6   5   1     1709.40     1609.72     72.93 o 
  -5   5   1      797.63      681.62     36.63 o 
  -4   5   1     1154.42     1163.99     47.17 o 
  -3   5   1        1.02        1.70      7.33 o 
  -2   5   1     2948.06     3056.02     81.26 o 
  -1   5   1     3997.11     3706.94     93.24 o 
   0   5   1     2905.04     2427.76     84.74 o 
   1   5   1      607.17      569.73     22.06 o 
   2   5   1       52.39       37.50      8.56 o 
   3   5   1      109.60       67.56     15.62 o 
   4   5   1     1771.96     1662.27     69.86 o 
   5   5   1     2425.44     2332.57     74.16 o 
   6   5   1      443.88      456.33     59.81 o 
   7   5   1       62.13       32.73     12.99 o 
   8   5   1      250.95      271.73     29.45 o 
   9   5   1      103.56      112.92     22.62 o 
  10   5   1      393.47      397.87     40.01 o 
  11   5   1       67.28       73.40     28.87 o 
 -11   6   1        2.50        1.49     39.28 o 
 -10   6   1       12.92       27.00     21.75 o 
  -9   6   1      152.11      174.26     34.33 o 
  -8   6   1       72.21       94.60     26.93 o 
  -7   6   1      289.37      276.84     23.26 o 
  -6   6   1      257.25      303.65     28.74 o 
  -5   6   1        3.47       13.52     10.43 o 
  -4   6   1        1.73        3.76     11.90 o 
  -3   6   1      682.83      649.65     34.10 o 
  -2   6   1      168.49      149.74     13.63 o 
  -1   6   1     2581.57     2747.43     64.73 o 
   0   6   1     2061.61     2250.05     66.05 o 
   1   6   1      345.50      366.20     19.69 o 
   2   6   1       27.61       26.52      9.33 o 
   3   6   1      690.08      712.89     33.28 o 
   4   6   1      537.53      581.50     38.14 o 
   5   6   1        4.11        3.76     14.20 o 
   6   6   1       40.52       78.27     33.46 o 
   7   6   1        5.30       -6.72     11.24 o 
   8   6   1        1.80       13.55     13.06 o 
   9   6   1       66.32       89.82     21.50 o 
  10   6   1        1.17       11.21     15.99 o 
  11   6   1        4.94       16.33     25.25 o 
 -11   7   1      265.97      272.54     62.95 o 
 -10   7   1      332.99      316.73     48.50 o 
  -9   7   1      185.36      142.12     55.91 o 
  -8   7   1       41.76       63.07     24.43 o 
  -7   7   1       63.29       74.09     22.16 o 
  -6   7   1     1644.20     1545.04     64.09 o 
  -5   7   1     1667.60     1608.77     64.00 o 
  -4   7   1     1100.23     1089.78     44.27 o 
  -3   7   1       81.18       67.05     14.89 o 
  -2   7   1     3499.58     3731.89     86.04 o 
  -1   7   1     8629.50     9301.72    183.11 o 
   1   7   1      573.18      553.77     25.15 o 
   2   7   1     2231.25     2401.40     75.66 o 
   3   7   1     3043.57     2893.20     87.66 o 
   4   7   1     2002.54     2013.52     69.40 o 
   5   7   1     2143.93     1971.52     90.95 o 
   6   7   1      573.05      523.01     49.30 o 
   7   7   1        0.26       28.94     19.99 o 
   8   7   1      666.97      762.45     93.94 o 
   9   7   1      119.93      120.22     29.36 o 
  10   7   1       25.34       53.53     27.77 o 
 -10   8   1       25.69       -9.81     21.61 o 
  -9   8   1      466.89      458.52     55.09 o 
  -8   8   1      692.46      752.42     66.28 o 
  -7   8   1      323.74      390.57     47.45 o 
  -6   8   1      287.19      323.73     32.06 o 
  -5   8   1      395.22      421.34     35.07 o 
  -4   8   1     2159.96     2100.49     68.12 o 
  -3   8   1     5806.18     5596.45    188.36 o 
  -2   8   1     2348.45     2255.06     61.01 o 
  -1   8   1      258.12      278.76     20.42 o 
   0   8   1       90.89       84.25     13.01 o 
   1   8   1     3672.57     3428.61     85.82 o 
   2   8   1     4291.95     4303.55    122.13 o 
   3   8   1     2554.07     2488.56     83.96 o 
   4   8   1      180.94      175.75     21.70 o 
   5   8   1      943.35      906.51     59.83 o 
   6   8   1     1710.98     1594.89    109.16 o 
   7   8   1     1325.03     1368.75     82.63 o 
   8   8   1      243.90      249.80     30.91 o 
   9   8   1        2.85        0.98     13.17 o 
  10   8   1       74.00      104.86     34.40 o 
 -10   9   1      154.73      206.85     87.90 o 
  -9   9   1      406.82      500.80     59.94 o 
  -8   9   1      105.72      123.83     33.66 o 
  -7   9   1        0.94        1.37     16.44 o 
  -6   9   1       44.42       91.23     21.35 o 
  -5   9   1      693.44      692.54     41.80 o 
  -4   9   1     1058.09     1032.21     45.62 o 
  -3   9   1      508.56      475.56     40.58 o 
  -2   9   1        4.72       -2.89      7.28 o 
  -1   9   1       25.80       20.24      9.77 o 
   0   9   1        1.69        3.13      7.16 o 
   1   9   1       17.86        9.82      8.12 o 
   2   9   1        7.83       12.66     10.46 o 
   3   9   1      263.29      241.98     31.03 o 
   4   9   1      286.20      254.50     34.83 o 
   5   9   1       84.83       65.18     25.47 o 
   6   9   1      737.39      703.08     61.51 o 
   7   9   1      518.21      488.06     54.97 o 
   8   9   1       61.76       75.17     36.97 o 
   9   9   1       22.69       35.02     23.57 o 
  10   9   1       29.74       15.95     27.96 o 
  -9  10   1      251.52      258.02     70.97 o 
  -8  10   1      240.34      300.21     47.71 o 
  -7  10   1      109.92      177.04     38.63 o 
  -6  10   1       67.18       82.38     27.79 o 
  -5  10   1     1921.90     1821.23     82.84 o 
  -4  10   1     3060.01     2908.11    133.47 o 
  -3  10   1     1539.31     1552.19     67.26 o 
  -2  10   1      344.57      351.61     25.86 o 
  -1  10   1        3.70        0.50      8.71 o 
   0  10   1       15.92       30.69     11.45 o 
   1  10   1     1537.06     1509.90     62.83 o 
   2  10   1     1671.83     1706.53     67.75 o 
   3  10   1      906.14      959.03     49.34 o 
   4  10   1       14.00       39.67     18.88 o 
   5  10   1      148.26      144.64     30.98 o 
   6  10   1      369.41      359.86     47.45 o 
   7  10   1      578.73      580.31     62.55 o 
   8  10   1      268.91      310.93     50.02 o 
   9  10   1       28.37       44.45     27.36 o 
  -8  11   1       40.44       29.58     26.53 o 
  -7  11   1      203.20      182.44     41.94 o 
  -6  11   1      357.57      473.21     56.63 o 
  -5  11   1      728.58      858.28     71.04 o 
  -4  11   1      251.18      271.90     33.78 o 
  -3  11   1       38.88       44.88     16.73 o 
  -2  11   1     1588.40     1559.81     56.42 o 
  -1  11   1     1581.32     1614.83     57.21 o 
   0  11   1     1450.61     1380.63     58.07 o 
   1  11   1      276.90      302.72     25.79 o 
   2  11   1      270.15      281.42     30.52 o 
   3  11   1      986.43      938.83     65.52 o 
   4  11   1     1729.37     1616.83    145.94 o 
   5  11   1      846.17      688.29     97.41 o 
   6  11   1      362.49      430.10     52.80 o 
   7  11   1       48.45       45.39     28.48 o 
   8  11   1        4.75       11.73     24.99 o 
  -8  12   1       28.63       59.97     35.55 o 
  -7  12   1       33.32       13.53     27.88 o 
  -6  12   1      110.40      140.54     54.11 o 
  -5  12   1      256.28      275.18     46.71 o 
  -4  12   1      685.91      692.03     55.14 o 
  -3  12   1      745.53      783.03     53.39 o 
  -2  12   1       72.36       94.12     17.98 o 
  -1  12   1        3.03       12.34     11.50 o 
   0  12   1        0.37        7.12     10.95 o 
   1  12   1        3.28       17.92     10.93 o 
   2  12   1        9.35       19.28     18.97 o 
   3  12   1       97.76       95.44     29.28 o 
   4  12   1      118.60      133.53     32.75 o 
   5  12   1       27.00       55.55     23.29 o 
   6  12   1      278.76      242.09     44.35 o 
   7  12   1      167.77      231.19     45.04 o 
   8  12   1        6.29        5.94     26.84 o 
  -7  13   1      164.36      151.07     41.49 o 
  -6  13   1      499.36      481.21     80.12 o 
  -5  13   1      646.79      679.18     69.55 o 
  -4  13   1      255.58      214.94     41.37 o 
  -3  13   1        3.43       -0.07     16.31 o 
  -2  13   1      481.74      419.25     33.19 o 
  -1  13   1      794.64      869.49     46.69 o 
   0  13   1      519.61      525.66     37.09 o 
   1  13   1      295.40      324.62     29.33 o 
   2  13   1       61.72       32.99     34.49 o 
   3  13   1       66.21      103.72     31.83 o 
   4  13   1      655.72      600.19     62.24 o 
   5  13   1      310.81      356.98     70.36 o 
   6  13   1        5.80       25.84     23.83 o 
   7  13   1      119.77      133.14     58.16 o 
  -6  14   1        0.39        3.46     27.42 o 
  -5  14   1      199.49      200.36     41.32 o 
  -4  14   1     1094.49     1084.88    116.78 o 
  -3  14   1     2227.98     2040.21    109.81 o 
  -2  14   1     1128.77     1137.94     54.97 o 
  -1  14   1        6.89       16.79     15.65 o 
   0  14   1     1172.61     1072.85     52.65 o 
   1  14   1     2800.44     2575.32     97.45 o 
   2  14   1     2475.31     2374.07    119.60 o 
   3  14   1     1139.96     1083.35    129.93 o 
   4  14   1      101.93      126.44     37.08 o 
   5  14   1      188.39      267.25     78.84 o 
   6  14   1      533.69      515.38     67.53 o 
  -4  15   1       70.16       67.02     30.82 o 
  -3  15   1       17.02       12.04     34.49 o 
  -2  15   1       91.96       97.58     27.48 o 
  -1  15   1      148.08      188.05     27.30 o 
   0  15   1      351.09      386.37     40.05 o 
   1  15   1      200.52      245.34     42.50 o 
   2  15   1       12.87       22.04     30.41 o 
   3  15   1      221.01      193.53     42.67 o 
   4  15   1      233.63      243.13     45.48 o 
  -2  16   1       83.57       67.00     29.47 o 
  -1  16   1       12.30       10.06     16.84 o 
   0  16   1      106.17      121.61     27.56 o 
   1  16   1      101.17      160.31     40.98 o 
   2  16   1      225.34      316.58     54.38 o 
 -12   0   2      439.92      549.17     97.35 o 
 -11   0   2      424.14      488.35     83.51 o 
 -10   0   2        8.03       25.13     26.29 o 
  -9   0   2      282.42      284.62     59.72 o 
  -8   0   2     2151.69     2120.40     92.00 o 
  -7   0   2     2820.48     2683.31    223.10 o 
  -6   0   2     2438.25     2324.62     88.83 o 
  -5   0   2     4301.88     4374.52    152.47 o 
  -4   0   2       14.14       10.99      8.17 o 
  -3   0   2    22519.25    24133.32    577.88 o 
  -1   0   2    16386.85    17116.81    573.35 o 
   0   0   2     1930.05     1759.75     85.09 o 
   1   0   2      302.82      419.67     20.59 o 
   2   0   2    57353.61    60932.31   1579.14 o 
   3   0   2    24284.39    24658.20    652.26 o 
   4   0   2     5469.44     5850.50    175.27 o 
   5   0   2     1600.20     1496.04     67.04 o 
   6   0   2      129.42      131.88     21.74 o 
   7   0   2      277.76      245.90     44.96 o 
   8   0   2     1813.27     1729.43    118.22 o 
   9   0   2      521.38      520.68     68.75 o 
  10   0   2      169.19      203.06     52.58 o 
  11   0   2       56.57       57.77     37.39 o 
 -12   1   2       10.82       29.22     32.57 o 
 -11   1   2       11.00       28.35     21.55 o 
 -10   1   2      210.21      257.66     43.64 o 
  -9   1   2        2.97       -0.75     12.27 o 
  -8   1   2      151.86      187.71     19.89 o 
  -7   1   2       37.47       47.76     11.61 o 
  -6   1   2       87.94       85.05     12.85 o 
  -5   1   2     1112.20     1055.01     43.75 o 
  -4   1   2     5279.57     5300.22    112.11 o 
  -3   1   2     2714.87     2725.69     58.40 o 
  -2   1   2       26.48       43.08     12.22 o 
  -1   1   2       32.80       35.25      9.80 o 
   0   1   2      101.17       96.23      7.97 o 
   1   1   2    12130.75    13929.48    308.70 o 
   2   1   2    35493.36    36991.68    806.66 o 
   3   1   2     3517.22     3586.94     78.87 o 
   4   1   2       98.58      127.54     11.89 o 
   5   1   2     1120.69     1037.51     35.57 o 
   6   1   2     1063.16     1046.21     45.40 o 
   7   1   2      603.06      595.25     50.96 o 
   8   1   2        0.59       -3.83     12.58 o 
   9   1   2      178.86      138.68     29.78 o 
  10   1   2      120.10      101.67     28.77 o 
  11   1   2      158.04      195.72     80.18 o 
 -11   2   2       38.55      102.05     31.93 o 
 -10   2   2        1.61       -0.12     17.25 o 
  -9   2   2        7.94       15.54     14.42 o 
  -8   2   2        0.68       12.85     11.91 o 
  -7   2   2      352.73      410.22     26.48 o 
  -6   2   2      627.81      633.76     28.37 o 
  -5   2   2      332.44      319.08     18.71 o 
  -4   2   2     3907.29     4325.65     93.72 o 
  -3   2   2     6357.99     7136.58    136.51 o 
  -2   2   2     1661.51     1613.05     94.36 o 
  -1   2   2       24.40       14.79      4.27 o 
   0   2   2       90.01       88.89     15.80 o 
   1   2   2     4484.60     4959.04    144.07 o 
   2   2   2        4.94        0.71      6.46 o 
   3   2   2      160.08      190.55     20.05 o 
   4   2   2     1273.13     1244.85     45.49 o 
   5   2   2      397.86      393.66     20.69 o 
   6   2   2       14.84       20.88     18.67 o 
   7   2   2       50.66       80.78     18.26 o 
   8   2   2       58.56       74.08     18.07 o 
   9   2   2        5.70       -2.14     12.51 o 
  10   2   2        1.46       11.30     17.67 o 
  11   2   2        7.63      -13.72     19.67 o 
 -11   3   2      198.69      211.42     60.69 o 
 -10   3   2      594.38      637.80     65.07 o 
  -9   3   2     1434.26     1486.37     78.48 o 
  -8   3   2     1799.59     1825.74    106.28 o 
  -7   3   2       13.15       37.71     12.68 o 
  -6   3   2      118.57      116.27     14.11 o 
  -5   3   2     1617.32     1520.05     45.08 o 
  -4   3   2     3798.43     3777.97     85.45 o 
  -3   3   2     2959.11     3037.75     80.81 o 
  -2   3   2     1527.45     1427.92     41.11 o 
  -1   3   2       97.81      147.87     11.77 o 
   0   3   2      193.81      227.32     17.78 o 
   1   3   2     9480.54    10193.86    281.71 o 
   2   3   2     6355.84     5786.31    171.89 o 
   3   3   2     1519.65     1690.50     67.19 o 
   4   3   2      521.59      524.05     22.99 o 
   5   3   2      188.08      190.23     14.18 o 
   6   3   2     1086.04     1044.96     47.16 o 
   7   3   2     1898.52     1625.84     80.64 o 
   8   3   2      398.69      455.85     36.39 o 
   9   3   2      264.77      270.20     31.41 o 
  10   3   2      319.16      335.81     42.96 o 
  11   3   2      285.72      321.52     50.54 o 
 -11   4   2      181.94      222.10     62.04 o 
 -10   4   2       34.99       57.84     20.45 o 
  -9   4   2       25.40       50.98     18.23 o 
  -8   4   2     1097.51     1014.36     79.87 o 
  -7   4   2     1438.18     1419.95     72.60 o 
  -6   4   2      684.83      670.39     34.63 o 
  -5   4   2      442.87      418.41     22.49 o 
  -4   4   2        5.20       18.07      9.17 o 
  -3   4   2     3565.15     3745.75     88.23 o 
  -2   4   2     5885.42     6262.61    123.60 o 
  -1   4   2       17.45       13.00      5.35 o 
   0   4   2       14.64       14.09      5.75 o 
   1   4   2       81.52       88.81     10.57 o 
   2   4   2     1158.51     1189.28     39.87 o 
   3   4   2     2917.20     2731.52     98.12 o 
   4   4   2      199.85      187.68     19.25 o 
   5   4   2      290.84      258.34     33.12 o 
   6   4   2       23.74       23.80     12.77 o 
   7   4   2       75.45       49.72     16.01 o 
   8   4   2      231.66      235.57     27.69 o 
   9   4   2       34.79       86.22     20.33 o 
  10   4   2       46.09       42.01     19.45 o 
  11   4   2       16.25       13.59     23.25 o 
 -11   5   2        6.95       50.81     38.49 o 
 -10   5   2       42.27       98.42     27.89 o 
  -9   5   2       20.81       46.13     18.23 o 
  -8   5   2      363.78      384.96     35.91 o 
  -7   5   2      735.34      703.91     62.14 o 
  -6   5   2      319.02      249.82     27.33 o 
  -5   5   2      600.98      555.71     35.00 o 
  -4   5   2      157.41      182.19     23.93 o 
  -3   5   2        8.62       11.52      8.33 o 
  -2   5   2     2922.33     2814.85     65.04 o 
   0   5   2       10.38        6.06      5.53 o 
   1   5   2     2459.93     2520.30     67.61 o 
   2   5   2      173.71      175.80     14.63 o 
   3   5   2      161.95      198.23     14.51 o 
   4   5   2      292.08      318.96     18.83 o 
   5   5   2       21.27       47.04     17.12 o 
   6   5   2      112.65      127.71     25.77 o 
   7   5   2       91.00       68.31     26.26 o 
   8   5   2       74.78       85.32     19.30 o 
   9   5   2       75.58       85.90     21.35 o 
  10   5   2       89.46       79.42     22.20 o 
  11   5   2       23.69       62.61     29.80 o 
 -11   6   2      429.86      552.90     62.09 o 
 -10   6   2       55.24       67.04     52.37 o 
  -9   6   2        1.93       22.24     19.26 o 
  -8   6   2      611.26      589.59     45.06 o 
  -7   6   2     1441.84     1544.61     71.64 o 
  -6   6   2     1812.68     1770.30     70.33 o 
  -5   6   2     2335.50     2326.98     81.81 o 
  -4   6   2      312.17      318.06     28.37 o 
  -3   6   2     2612.89     2576.91     70.31 o 
  -2   6   2    11423.33    11805.22    226.82 o 
   0   6   2     1794.01     1788.84     47.79 o 
   1   6   2      262.19      299.82     45.10 o 
   2   6   2     3683.63     3835.61     97.85 o 
   3   6   2     5429.97     5457.00    141.17 o 
   4   6   2     2142.18     2245.52    101.72 o 
   5   6   2     1196.37     1256.38     68.11 o 
   6   6   2       43.84       43.03     18.09 o 
   7   6   2      446.27      399.66     35.03 o 
   8   6   2      663.15      579.66     55.54 o 
   9   6   2      228.28      276.34     36.44 o 
  10   6   2       28.83       43.57     19.76 o 
  11   6   2       17.42       28.19     21.25 o 
 -10   7   2        1.39       10.66     21.25 o 
  -9   7   2       40.26       76.57     24.61 o 
  -8   7   2      266.59      309.62     34.93 o 
  -7   7   2       66.43       78.74     19.39 o 
  -6   7   2      143.16      124.30     23.15 o 
  -5   7   2      544.17      467.50     35.34 o 
  -4   7   2     2788.43     2676.86     76.13 o 
  -3   7   2     2417.30     2408.87     77.00 o 
  -2   7   2      126.55      139.14     14.70 o 
  -1   7   2     2025.56     2025.84     57.29 o 
   0   7   2     1179.29     1182.31     39.71 o 
   1   7   2     4751.62     4969.16    124.40 o 
   2   7   2     6280.43     6373.61    163.55 o 
   3   7   2     1945.26     2065.96     68.02 o 
   4   7   2       13.26       11.58     12.94 o 
   5   7   2     1195.05     1192.76     68.79 o 
   6   7   2     1677.74     1634.43     85.70 o 
   7   7   2      367.70      404.27     57.13 o 
   8   7   2        0.23      -10.45     10.45 o 
   9   7   2       35.58       39.91     17.46 o 
  10   7   2       19.15       15.47     16.52 o 
 -10   8   2       14.15       24.27     24.91 o 
  -9   8   2        1.86       14.35     18.91 o 
  -8   8   2       17.33       15.76     19.03 o 
  -7   8   2       12.69       36.07     17.00 o 
  -6   8   2      344.19      337.26     34.65 o 
  -5   8   2        6.26       23.09     14.08 o 
  -4   8   2     1524.77     1573.66     56.17 o 
  -3   8   2     1336.84     1303.84     53.90 o 
  -2   8   2      338.72      313.59     24.86 o 
  -1   8   2      146.41      138.55     22.88 o 
   0   8   2      316.22      356.84     23.44 o 
   1   8   2      315.75      440.93     60.26 o 
   2   8   2      369.50      406.32     31.36 o 
   3   8   2       38.55       21.66     14.51 o 
   4   8   2      521.78      502.76     45.40 o 
   5   8   2      215.96      208.06     32.93 o 
   6   8   2       23.03        3.41     15.05 o 
   7   8   2        7.58        0.46     16.03 o 
   8   8   2        0.72       -7.08     16.91 o 
   9   8   2        5.08       -7.37     14.21 o 
  10   8   2       14.34       14.77     17.55 o 
 -10   9   2      318.57      344.91     54.64 o 
  -9   9   2      518.21      585.16    101.53 o 
  -8   9   2      544.15      601.90     62.51 o 
  -7   9   2       95.40      141.59     26.94 o 
  -6   9   2       11.86       11.07     14.88 o 
  -5   9   2      162.89      186.36     25.41 o 
  -4   9   2      855.25      848.64     46.42 o 
  -3   9   2     1558.67     1439.02     66.02 o 
  -2   9   2     2758.50     2790.40     74.50 o 
  -1   9   2       19.88       10.35      8.42 o 
   0   9   2     2045.11     2080.85     70.24 o 
   1   9   2     3362.09     3158.08     83.92 o 
   2   9   2      742.49      623.43     45.52 o 
   3   9   2        1.21       24.17     14.71 o 
   4   9   2       60.98       58.90     22.20 o 
   5   9   2      896.89      956.10     64.58 o 
   6   9   2     1628.86     1620.17     90.12 o 
   7   9   2     1562.46     1520.01     90.16 o 
   8   9   2      610.55      464.53     55.87 o 
   9   9   2        3.68        6.25     16.01 o 
  -9  10   2       75.46       86.00     64.78 o 
  -8  10   2      220.29      236.36     50.78 o 
  -7  10   2     1235.20     1288.74     85.55 o 
  -6  10   2      549.59      619.59     48.01 o 
  -5  10   2       57.68       79.88     19.76 o 
  -4  10   2      467.36      440.65     47.55 o 
  -3  10   2     1682.34     1719.91     85.83 o 
  -2  10   2     2511.25     2427.08     69.60 o 
  -1  10   2     1434.91     1463.77     52.36 o 
   0  10   2      160.14      148.30     18.20 o 
   1  10   2       29.56       27.73     10.72 o 
   2  10   2      370.88      372.41     40.42 o 
   3  10   2      393.33      335.19     40.20 o 
   4  10   2      341.27      380.22     44.24 o 
   5  10   2        2.37       -7.26     12.58 o 
   6  10   2      263.03      313.25     44.47 o 
   7  10   2      288.64      335.03     47.41 o 
   8  10   2       31.09       -7.30     17.69 o 
   9  10   2       10.60      -12.77     14.00 o 
  -8  11   2       81.83       46.67     29.90 o 
  -7  11   2       89.43       81.75     32.38 o 
  -6  11   2       71.84       65.91     24.52 o 
  -5  11   2      539.84      632.66     55.29 o 
  -4  11   2      125.00      162.03     28.16 o 
  -3  11   2       66.61       54.45     31.04 o 
  -2  11   2        2.95        6.58     10.30 o 
  -1  11   2       28.91       58.27     14.53 o 
   0  11   2        1.25       11.12     10.64 o 
   1  11   2        2.57        4.11      9.17 o 
   2  11   2        0.65       23.64     16.89 o 
   3  11   2        2.83       10.22     15.72 o 
   4  11   2        2.59        5.24     23.45 o 
   5  11   2        0.16       -5.42     19.18 o 
   6  11   2      102.85       60.97     26.99 o 
   7  11   2      113.08       83.20     31.09 o 
   8  11   2       51.13       52.01     27.15 o 
  -8  12   2      204.73      338.68     61.03 o 
  -7  12   2      519.15      504.73     63.80 o 
  -6  12   2      640.04      769.56     74.41 o 
  -5  12   2      600.52      587.06     47.43 o 
  -4  12   2      259.05      282.03     36.93 o 
  -3  12   2        4.84        3.11     16.08 o 
  -2  12   2      586.37      531.01     66.17 o 
  -1  12   2     1565.76     1557.30     56.46 o 
   0  12   2      133.51      159.41     21.57 o 
   1  12   2       15.93       27.49     28.00 o 
   2  12   2      182.21      255.08     38.68 o 
   3  12   2      143.93       97.62     51.36 o 
   4  12   2      343.34      360.69     47.24 o 
   5  12   2       78.09      121.06     33.68 o 
   6  12   2       50.47       40.42     23.37 o 
   7  12   2      137.04      144.46     54.87 o 
  -7  13   2       45.83       58.74     33.24 o 
  -6  13   2        0.36       -2.54     23.00 o 
  -5  13   2      179.37      217.53     44.74 o 
  -4  13   2      565.73      635.01     61.26 o 
  -3  13   2      579.14      532.68     47.50 o 
  -2  13   2      101.62      161.09     28.58 o 
  -1  13   2       91.87      128.21     21.36 o 
   0  13   2      278.74      343.44     30.80 o 
   1  13   2      280.31      314.99     68.62 o 
   2  13   2      434.33      388.24     48.33 o 
   3  13   2      230.74      226.86     39.85 o 
   4  13   2        0.61       28.53     22.04 o 
   5  13   2      422.88      526.95     60.01 o 
   6  13   2      398.85      446.71     58.77 o 
   7  13   2       65.06       -3.48     29.04 o 
  -5  14   2       33.19       19.62     29.71 o 
  -4  14   2       13.26        3.37     21.13 o 
  -3  14   2        5.00       25.06     18.30 o 
  -2  14   2       48.52       71.51     24.12 o 
  -1  14   2       56.14       57.46     17.81 o 
   0  14   2        0.11       -6.90     13.78 o 
   1  14   2        0.02      -11.18     17.11 o 
   2  14   2        0.14        0.14     18.85 o 
   3  14   2       77.83       90.11     38.09 o 
   4  14   2      221.65      218.34     43.04 o 
   5  14   2       45.74       41.17     44.89 o 
  -4  15   2      506.57      606.08     69.99 o 
  -3  15   2      640.77      661.23     57.98 o 
  -2  15   2      226.28      286.66     41.03 o 
  -1  15   2      118.69      150.04     41.85 o 
   0  15   2      908.14      953.99     89.44 o 
   1  15   2      931.58      890.30     74.59 o 
   2  15   2      809.67      668.44     67.06 o 
   3  15   2      404.39      463.70     59.39 o 
   4  15   2        1.52       39.00     28.71 o 
  -1  16   2      607.37      618.98     67.89 o 
   0  16   2      133.62      175.38     39.83 o 
   1  16   2       40.79       84.18     32.11 o 
 -11   1   3      399.06      325.29     49.87 o 
 -10   1   3        0.99        2.33     17.59 o 
  -9   1   3       51.55       95.24     28.36 o 
  -8   1   3      244.10      330.58     49.10 o 
  -7   1   3     1506.41     1546.08     61.14 o 
  -6   1   3     2348.45     2296.09     67.37 o 
  -5   1   3      100.98      100.68     11.04 o 
  -4   1   3     3257.78     3482.92     74.27 o 
  -3   1   3     9055.79     9010.18    199.87 o 
  -2   1   3      186.64      147.14     23.70 o 
  -1   1   3     1073.91     1040.39     31.11 o 
   0   1   3      457.21      466.14     18.44 o 
   1   1   3      104.20      112.56     14.81 o 
   2   1   3     6724.37     7057.93    166.04 o 
   3   1   3    13556.36    14436.21    279.22 o 
   4   1   3     1118.60     1114.42     42.62 o 
   5   1   3      214.48      200.24     16.05 o 
   6   1   3       76.45       96.22     17.47 o 
   7   1   3       96.32      109.60     25.89 o 
   8   1   3      356.36      389.73     42.23 o 
   9   1   3      192.50      180.16     34.63 o 
  10   1   3       17.56        2.24     18.76 o 
  11   1   3        0.86      -14.37     19.36 o 
 -11   2   3      187.69      247.39     46.89 o 
 -10   2   3      859.30      825.35     91.10 o 
  -9   2   3      189.63      246.09     63.90 o 
  -8   2   3      348.38      374.19     48.43 o 
  -7   2   3        3.81       22.72     12.08 o 
  -6   2   3      134.14      187.67     21.84 o 
  -5   2   3     2899.51     3004.34     72.18 o 
  -4   2   3     7907.93     8454.19    162.77 o 
  -3   2   3     7634.15     8421.46    193.18 o 
  -2   2   3     2624.73     3218.50     87.22 o 
  -1   2   3       66.67       91.77     15.64 o 
   0   2   3     4383.82     4225.86    101.55 o 
   1   2   3     1345.28     1276.40     39.45 o 
   2   2   3      276.15      238.59     15.74 o 
   3   2   3     1471.75     1517.59     62.29 o 
   4   2   3      774.29      790.56     35.79 o 
   5   2   3      115.03      109.36     16.07 o 
   6   2   3      896.72      900.17     51.47 o 
   7   2   3       45.65       65.29     19.06 o 
   8   2   3      179.16      186.62     86.83 o 
   9   2   3      869.13      852.73     65.19 o 
  10   2   3      294.30      348.94     45.82 o 
  11   2   3       42.00       52.29     27.46 o 
 -11   3   3       92.73      105.43     33.56 o 
 -10   3   3       53.33       35.06     24.67 o 
  -9   3   3       66.83       98.20     29.23 o 
  -8   3   3       10.94       17.15     14.20 o 
  -7   3   3      158.34      175.37     23.73 o 
  -6   3   3       68.43       91.60     17.42 o 
  -5   3   3      192.54      142.31     35.73 o 
  -4   3   3       57.86       64.27     13.31 o 
  -3   3   3     1100.67     1115.17     41.06 o 
  -2   3   3        5.73       12.68      7.38 o 
  -1   3   3      299.51      328.08     32.31 o 
   0   3   3      363.97      437.90     35.62 o 
   1   3   3       25.55       27.55      7.50 o 
   2   3   3      588.15      558.61     32.85 o 
   3   3   3       10.80       27.98     11.43 o 
   4   3   3        7.89       14.79      9.59 o 
   5   3   3       52.77       62.22     13.11 o 
   6   3   3        6.33        4.01      9.73 o 
   7   3   3        1.98        4.91     10.54 o 
   8   3   3      122.05      121.65     31.84 o 
   9   3   3      141.76      131.40     31.35 o 
  10   3   3       55.51       65.21     29.00 o 
  11   3   3        0.02        4.15     25.23 o 
 -11   4   3      231.04      218.99     46.58 o 
 -10   4   3      691.97      757.64     73.42 o 
  -9   4   3      297.43      308.93     49.26 o 
  -8   4   3       97.34      125.27     22.64 o 
  -7   4   3       68.99       91.00     19.12 o 
  -6   4   3     1025.02      981.62     49.21 o 
  -5   4   3     1245.74     1258.83     64.31 o 
  -4   4   3     2192.03     1983.46     49.54 o 
  -3   4   3       66.16      177.31     28.69 o 
  -2   4   3      431.12      411.94     17.25 o 
  -1   4   3     2407.59     2486.57     57.11 o 
   0   4   3     2095.98     1886.43     53.40 o 
   1   4   3     1136.46      959.91     33.23 o 
   2   4   3      264.95      252.31     24.32 o 
   3   4   3      344.61      355.92     30.82 o 
   4   4   3      589.32      740.27     94.43 o 
   5   4   3      253.56      234.83     29.86 o 
   6   4   3      474.58      362.89     49.50 o 
   7   4   3       84.30       69.96     17.63 o 
   8   4   3       12.96       16.08     13.93 o 
   9   4   3      141.89      127.98     25.67 o 
  10   4   3       54.68       78.06     30.00 o 
  11   4   3        0.65       -6.05     21.50 o 
 -11   5   3      340.84      363.12     88.02 o 
 -10   5   3       14.84       24.74     29.49 o 
  -9   5   3      153.21      148.09     25.92 o 
  -8   5   3      517.91      573.50     43.26 o 
  -7   5   3     2645.20     2566.79     92.16 o 
  -6   5   3      846.63      856.67     46.45 o 
  -5   5   3      221.20      213.09     23.89 o 
  -4   5   3     1741.82     1702.72     62.41 o 
  -3   5   3     3283.84     3244.18     83.01 o 
  -2   5   3     3523.34     3463.81    156.28 o 
  -1   5   3     2044.87     2078.92     54.13 o 
   0   5   3       93.73       89.86     12.23 o 
   1   5   3      338.87      299.27     49.80 o 
   2   5   3     2688.86     2575.07     95.66 o 
   3   5   3     4137.54     4009.18    136.96 o 
   4   5   3      942.47      968.90     54.01 o 
   5   5   3      160.71      135.30     24.48 o 
   6   5   3       31.04       44.97     17.66 o 
   7   5   3      628.05      537.59     40.51 o 
   8   5   3      542.06      523.88     52.60 o 
   9   5   3      404.87      402.94     57.41 o 
  10   5   3       14.00       25.18     21.32 o 
  11   5   3        0.29       14.22     24.31 o 
 -10   6   3        2.11       22.47     24.08 o 
  -9   6   3       18.29       45.21     26.71 o 
  -8   6   3       16.14        9.49     14.16 o 
  -7   6   3       92.45      102.49     21.54 o 
  -6   6   3      407.71      398.55     44.62 o 
  -5   6   3       45.88       42.83     14.75 o 
  -4   6   3       51.17       89.60     22.22 o 
  -3   6   3      305.91      336.46     26.14 o 
  -2   6   3       74.42       81.24     15.49 o 
  -1   6   3      242.28      257.44     17.66 o 
   0   6   3       52.82       65.49     11.52 o 
   1   6   3       69.97      102.86     14.15 o 
   2   6   3      127.36      116.49     29.95 o 
   3   6   3       85.04      123.41     22.72 o 
   4   6   3        5.77       10.49     12.33 o 
   5   6   3        9.04       11.21     14.23 o 
   6   6   3       21.81       30.29     18.22 o 
   7   6   3        0.87       -5.73     10.79 o 
   8   6   3        3.69       -7.24     12.21 o 
   9   6   3       20.88       20.58     17.10 o 
  10   6   3       18.95       25.29     19.09 o 
 -10   7   3       24.03       -3.48     32.82 o 
  -9   7   3      191.28      220.71     32.80 o 
  -8   7   3      291.77      278.27     34.20 o 
  -7   7   3     1051.17     1024.19     96.05 o 
  -6   7   3      473.29      469.77     38.59 o 
  -5   7   3      196.92      209.17     26.05 o 
  -4   7   3      940.78      905.91     63.10 o 
  -3   7   3     3052.96     2979.07     83.08 o 
  -2   7   3     2725.82     2699.57     82.32 o 
  -1   7   3     1382.15     1433.37     47.25 o 
   0   7   3      153.88      163.53     15.75 o 
   1   7   3       99.31      127.72     38.70 o 
   2   7   3     2034.53     1826.91     59.18 o 
   3   7   3     2941.28     3067.40    107.96 o 
   4   7   3      394.26      423.94     41.08 o 
   5   7   3       44.51       66.70     49.32 o 
   6   7   3      160.28      167.39     32.13 o 
   7   7   3      228.25      229.44     37.52 o 
   8   7   3      204.45      222.30     30.10 o 
   9   7   3      247.30      330.75     73.23 o 
  10   7   3        8.27       22.34     18.42 o 
 -10   8   3      137.82      214.58     43.72 o 
  -9   8   3      366.99      367.79     50.24 o 
  -8   8   3      539.35      551.46     61.12 o 
  -7   8   3       30.44       29.77     16.49 o 
  -6   8   3      774.99      752.42     48.17 o 
  -5   8   3      748.94      858.43    120.95 o 
  -4   8   3     2358.13     2360.46     73.93 o 
  -3   8   3     1107.68     1100.96     50.59 o 
  -2   8   3      163.62      134.86     18.19 o 
  -1   8   3     2310.35     2041.01    167.62 o 
   0   8   3     5355.29     4460.33    158.31 o 
   1   8   3     3113.59     3003.15     87.57 o 
   2   8   3     1678.88     1764.33    144.57 o 
   3   8   3       44.56       49.95     17.23 o 
   4   8   3     1312.69     1241.65     99.99 o 
   5   8   3     2231.67     2016.36    132.03 o 
   6   8   3     1087.76     1042.02     69.20 o 
   7   8   3       33.00       54.26     22.75 o 
   8   8   3      130.11      137.56     31.88 o 
   9   8   3      231.51      197.24     32.33 o 
  10   8   3      112.39      147.57     32.06 o 
  -9   9   3        1.21       17.50     22.67 o 
  -8   9   3       94.37      104.19     26.08 o 
  -7   9   3      374.74      314.19     57.89 o 
  -6   9   3      219.09      252.61     33.04 o 
  -5   9   3      150.30      188.95     44.63 o 
  -4   9   3      758.81      772.15     45.04 o 
  -3   9   3       58.11       65.09     17.20 o 
  -2   9   3      289.82      305.98     31.49 o 
  -1   9   3      973.98      914.67     38.55 o 
   0   9   3        6.56       22.39     10.71 o 
   1   9   3        0.27       -5.68      9.70 o 
   2   9   3       67.06       67.89     22.17 o 
   3   9   3      160.55      144.85     25.63 o 
   4   9   3       14.07       22.96     14.93 o 
   5   9   3        4.51       24.16     17.08 o 
   6   9   3       14.46       20.36     20.32 o 
   7   9   3       47.25       45.25     22.26 o 
   8   9   3        2.77        4.53     19.51 o 
   9   9   3       49.61       60.36     26.05 o 
  -9  10   3      197.27      223.13     46.97 o 
  -8  10   3        5.92        9.29     25.24 o 
  -7  10   3      299.83      345.49     39.84 o 
  -6  10   3      668.41      696.65     52.90 o 
  -5  10   3      332.13      429.24     45.94 o 
  -4  10   3      157.16      175.62     25.14 o 
  -3  10   3       72.36       91.89     26.16 o 
  -2  10   3      931.55      997.13     42.52 o 
  -1  10   3     2086.06     2003.93    100.67 o 
   0  10   3     2045.23     2035.71     77.16 o 
   1  10   3      496.47      505.15     45.41 o 
   2  10   3      169.42      139.85     27.19 o 
   3  10   3       15.63       13.97     16.02 o 
   4  10   3      184.68      190.65     33.56 o 
   5  10   3      532.88      591.60     56.75 o 
   6  10   3      459.55      402.18     57.46 o 
   7  10   3      111.87       96.17     30.34 o 
   8  10   3        8.68       15.17     22.51 o 
  -8  11   3     1060.67     1097.88     90.74 o 
  -7  11   3     1289.44     1328.21     72.24 o 
  -6  11   3      309.40      401.11     42.69 o 
  -5  11   3        0.42       -6.57     16.85 o 
  -4  11   3       87.70      128.91     24.40 o 
  -3  11   3     1645.80     1688.89     80.84 o 
  -2  11   3     2973.43     2896.28    102.27 o 
  -1  11   3     1809.88     1672.12    128.03 o 
   0  11   3       39.74       41.58     13.24 o 
   1  11   3      437.75      455.98     46.98 o 
   2  11   3      367.76      355.85     49.74 o 
   3  11   3      335.17      342.12     43.08 o 
   4  11   3       81.92      127.12     41.08 o 
   5  11   3        8.89       15.37     17.82 o 
   6  11   3      177.10      185.87     38.28 o 
   7  11   3      418.89      435.22     55.91 o 
   8  11   3      505.41      513.79     63.61 o 
  -7  12   3        0.39       -3.18     23.96 o 
  -6  12   3      157.91      184.74     32.75 o 
  -5  12   3       48.75      109.08     26.45 o 
  -4  12   3       72.01       68.92     21.00 o 
  -3  12   3      287.91      305.46     37.55 o 
  -2  12   3      497.40      466.57     65.82 o 
  -1  12   3      487.19      525.16     35.39 o 
   0  12   3      224.19      203.20     40.38 o 
   1  12   3      151.46      160.06     31.51 o 
   2  12   3      259.97      268.54     39.47 o 
   3  12   3        3.78       16.05     23.24 o 
   4  12   3      217.73      233.28     40.04 o 
   5  12   3      231.09      216.76     40.07 o 
   6  12   3       36.03       69.26     38.09 o 
   7  12   3        1.36       12.04     21.04 o 
  -6  13   3      194.77      317.65     53.48 o 
  -5  13   3       19.46       23.28     21.71 o 
  -4  13   3       96.79      149.61     32.82 o 
  -3  13   3      462.74      462.50     45.69 o 
  -2  13   3      380.27      361.29     43.88 o 
  -1  13   3      353.79      307.02     82.96 o 
   0  13   3       71.69       91.17     22.01 o 
   1  13   3       73.68       84.95     27.02 o 
   2  13   3      595.30      576.02     58.67 o 
   3  13   3     1080.91      941.17     76.00 o 
   4  13   3      581.06      526.44     59.45 o 
   5  13   3       62.52      101.63     32.23 o 
   6  13   3       58.93       60.83     36.20 o 
  -5  14   3      510.70      484.93     54.18 o 
  -4  14   3      531.16      673.39     59.14 o 
  -3  14   3      240.41      276.58     55.24 o 
  -2  14   3       59.88       64.39     25.49 o 
  -1  14   3     1147.57     1235.30     86.22 o 
   0  14   3     1854.81     1783.60    162.07 o 
   1  14   3      855.70      783.43     68.25 o 
   2  14   3      151.24      173.32     38.99 o 
   3  14   3       50.76       61.71     28.92 o 
   4  14   3      528.37      495.17     88.27 o 
   5  14   3      729.55      757.46     75.13 o 
  -3  15   3      148.42      139.05     34.02 o 
  -2  15   3      455.64      471.78     60.66 o 
  -1  15   3      201.87      226.09     45.33 o 
   0  15   3        0.23      -36.90     36.90 o 
   1  15   3       80.76      152.93     36.70 o 
   2  15   3      180.37      184.99     41.41 o 
   3  15   3      245.59      326.50     72.31 o 
 -11   0   4        3.97       35.62     42.52 o 
 -10   0   4      200.99      250.40     64.17 o 
  -9   0   4      370.09      370.75     74.78 o 
  -8   0   4       58.28       63.26     33.85 o 
  -7   0   4       29.97       43.19     28.30 o 
  -6   0   4      572.35      627.07     78.69 o 
  -5   0   4     2994.57     3228.74    152.72 o 
  -4   0   4     2956.26     2873.43     86.66 o 
  -2   0   4     5369.76     5417.14    207.76 o 
  -1   0   4      453.56      440.25     35.87 o 
   0   0   4     1944.38     2063.83    111.87 o 
   2   0   4     2670.40     2744.09     93.06 o 
   3   0   4     4226.26     4091.97    131.62 o 
   4   0   4      153.10      161.68     19.96 o 
   5   0   4       31.78       31.05     22.17 o 
   6   0   4       10.20       33.85     20.13 o 
   7   0   4      596.15      617.12     73.75 o 
   8   0   4      970.16     1049.85    102.72 o 
   9   0   4      308.84      337.38     65.33 o 
  10   0   4       54.97       61.85     45.02 o 
  11   0   4      150.96      170.25     59.53 o 
 -11   1   4       14.58       38.43     27.73 o 
 -10   1   4      246.75      227.52     35.93 o 
  -9   1   4      191.70      161.06     36.09 o 
  -8   1   4      348.77      291.37     44.37 o 
  -7   1   4        7.96       38.08     19.57 o 
  -6   1   4     1424.34     1385.86     77.96 o 
  -5   1   4     1499.80     1318.65     47.52 o 
  -4   1   4      591.81      596.70     27.49 o 
  -3   1   4        1.77        6.52      7.20 o 
  -2   1   4      420.07      379.76     48.41 o 
  -1   1   4     2785.54     2779.12     82.13 o 
   0   1   4     1964.31     2083.72     52.76 o 
   1   1   4      864.12      777.99     30.64 o 
   2   1   4       19.32       34.55      8.45 o 
   3   1   4     2430.05     2514.82     62.94 o 
   4   1   4    10225.74    10402.83    211.54 o 
   5   1   4     3623.96     3418.51    166.79 o 
   6   1   4      331.21      404.02     31.07 o 
   7   1   4       43.88       34.92     19.17 o 
   8   1   4      111.65      127.17     30.60 o 
   9   1   4       65.76       60.60     28.26 o 
  10   1   4       30.89       -2.43     34.68 o 
  11   1   4        1.48       -3.49     25.20 o 
 -11   2   4       42.89       47.81     28.27 o 
 -10   2   4       29.29       48.01     25.34 o 
  -9   2   4      252.58      312.02     48.77 o 
  -8   2   4      829.16      815.20     70.08 o 
  -7   2   4      464.45      495.26     54.13 o 
  -6   2   4      183.89      190.53     22.70 o 
  -5   2   4      781.15      750.57     36.33 o 
  -4   2   4      661.74      704.33     94.13 o 
  -3   2   4      527.72      586.52     34.05 o 
  -2   2   4      751.22      925.37     50.10 o 
  -1   2   4      330.74      448.04     33.93 o 
   0   2   4        4.24        4.34      5.50 o 
   1   2   4      563.20      588.47     25.74 o 
   2   2   4     1550.68     1691.70     51.59 o 
   3   2   4     1857.77     1892.56     56.20 o 
   4   2   4      102.32      126.02     17.12 o 
   5   2   4      314.62      319.12     33.25 o 
   6   2   4      111.15      119.59     19.44 o 
   7   2   4       25.76       18.47     16.77 o 
   8   2   4      111.87       88.22     27.38 o 
   9   2   4       87.11      116.40     33.21 o 
  10   2   4       12.38      -13.57     20.66 o 
  11   2   4        1.43       -1.04     23.32 o 
 -11   3   4      575.32      583.12    120.90 o 
 -10   3   4     1134.83     1162.90     89.45 o 
  -9   3   4      101.89      128.01     33.74 o 
  -8   3   4       87.91      122.07     31.98 o 
  -7   3   4      394.89      457.01     53.12 o 
  -6   3   4     3328.23     3087.58     99.01 o 
  -5   3   4     3847.83     3545.56    100.19 o 
  -4   3   4     3808.43     3853.95    104.92 o 
  -3   3   4      183.18      194.82     35.59 o 
  -1   3   4     8102.15     8563.68    172.69 o 
   0   3   4     3660.01     3635.01     90.22 o 
   1   3   4       50.60       57.28      9.99 o 
   2   3   4      102.84      104.44     10.73 o 
   3   3   4       42.12       70.79     15.33 o 
   4   3   4     2256.48     2200.55     89.28 o 
   5   3   4      610.95      591.49     93.85 o 
   6   3   4       72.66      101.73     19.31 o 
   7   3   4       34.10       27.54     13.92 o 
   8   3   4      273.49      334.35     42.99 o 
   9   3   4      254.87      251.77     40.67 o 
  10   3   4      112.36      137.34     37.20 o 
  11   3   4        0.36      -19.67     22.72 o 
 -11   4   4        4.28        3.07     27.11 o 
 -10   4   4       52.49       82.52     32.23 o 
  -9   4   4      428.16      396.27     54.96 o 
  -8   4   4      192.41      213.69     41.21 o 
  -7   4   4     1098.57      970.30     96.03 o 
  -6   4   4       36.84       38.67     14.47 o 
  -5   4   4     1695.74     1721.39     76.05 o 
  -4   4   4     1409.63     1381.91     52.71 o 
  -3   4   4      476.82      405.64     51.27 o 
  -2   4   4      594.83      529.16     24.30 o 
  -1   4   4      119.84      123.05     18.50 o 
   0   4   4     1071.05     1142.49     39.59 o 
   1   4   4      733.97      755.95     33.53 o 
   2   4   4      145.31      132.44     11.69 o 
   3   4   4      307.42      300.14     29.63 o 
   4   4   4      102.64      121.97     41.69 o 
   5   4   4      182.78      144.13     24.59 o 
   6   4   4       41.14       55.92     15.81 o 
   7   4   4      172.85      161.66     24.75 o 
   8   4   4       50.36       40.26     19.46 o 
   9   4   4       18.82       32.21     23.61 o 
  10   4   4       10.91       15.75     22.66 o 
 -10   5   4      168.42      141.02     39.19 o 
  -9   5   4       57.56       93.81     32.70 o 
  -8   5   4        0.43       10.57     18.83 o 
  -7   5   4       12.94       18.93     13.58 o 
  -6   5   4        1.47       15.22     13.46 o 
  -5   5   4     1116.55     1072.69     58.52 o 
  -4   5   4     2908.05     2917.28    101.66 o 
  -3   5   4      403.06      387.50     35.11 o 
  -2   5   4      638.53      685.21     24.58 o 
  -1   5   4        4.03       -0.61      5.76 o 
   0   5   4      112.48      108.21     22.75 o 
   1   5   4      853.83      860.13     34.09 o 
   2   5   4      773.92      742.43     46.57 o 
   3   5   4        3.53       16.50     10.76 o 
   4   5   4      322.46      339.87     34.91 o 
   5   5   4      129.84      141.85     25.57 o 
   6   5   4        1.94        4.18     12.65 o 
   7   5   4       37.56       22.74     13.45 o 
   8   5   4       72.60       56.80     19.63 o 
   9   5   4       34.31       31.86     30.26 o 
  10   5   4       27.74       53.20     28.60 o 
 -10   6   4       29.75       66.94     29.94 o 
  -9   6   4      482.38      578.99     66.95 o 
  -8   6   4      388.42      487.65     43.17 o 
  -7   6   4      483.44      536.80     42.58 o 
  -6   6   4       17.15       21.18     16.95 o 
  -5   6   4      510.05      540.34     65.59 o 
  -4   6   4      789.55      739.01     39.75 o 
  -3   6   4     2949.06     2482.96    252.44 o 
  -2   6   4     1243.32     1081.92     49.06 o 
  -1   6   4      576.03      583.67     32.24 o 
   0   6   4      240.26      263.43     24.49 o 
   1   6   4     1994.92     1881.91     59.04 o 
   2   6   4     2826.27     2833.13     99.00 o 
   3   6   4     1859.41     1926.98    102.39 o 
   4   6   4      117.50      169.04     27.21 o 
   5   6   4       77.53       71.87     21.12 o 
   6   6   4       89.17      104.50     26.28 o 
   7   6   4      473.81      470.94     47.35 o 
   8   6   4      357.56      328.46     35.71 o 
   9   6   4       77.55       78.83     27.64 o 
  10   6   4       15.30       33.64     26.42 o 
 -10   7   4       55.35       90.25     35.84 o 
  -9   7   4      226.98      226.10     44.73 o 
  -8   7   4       98.06       76.18     21.75 o 
  -7   7   4       46.95       37.53     17.15 o 
  -6   7   4     1649.52     1449.19     66.77 o 
  -5   7   4      488.31      530.43     39.50 o 
  -4   7   4        7.30       12.61     17.02 o 
  -3   7   4        6.47       12.21     11.70 o 
  -2   7   4      562.98      601.81     39.41 o 
  -1   7   4     2370.35     2121.42     60.58 o 
   0   7   4     3745.23     3487.62     97.57 o 
   1   7   4      183.77      216.11     21.04 o 
   2   7   4       47.52       70.10     17.82 o 
   3   7   4     1616.21     1589.95    109.19 o 
   4   7   4     3046.85     2867.97    156.89 o 
   5   7   4     1455.70     1298.86     74.33 o 
   6   7   4      230.81      235.91     36.35 o 
   7   7   4        0.32       13.50     15.60 o 
   8   7   4       65.16       63.98     21.59 o 
   9   7   4       77.60       92.01     24.67 o 
  -9   8   4      106.49      148.02     38.53 o 
  -8   8   4      167.32      132.05     27.00 o 
  -7   8   4      170.38      160.16     28.65 o 
  -6   8   4       16.64       17.57     15.02 o 
  -5   8   4       22.54       48.50     17.97 o 
  -4   8   4      111.41      144.98     22.25 o 
  -3   8   4        3.74        1.78     12.23 o 
  -2   8   4      503.81      549.52     40.04 o 
  -1   8   4      130.88      135.77     26.22 o 
   0   8   4      152.65      148.69     19.71 o 
   1   8   4       67.46       84.25     18.98 o 
   2   8   4     1170.43     1195.31     60.04 o 
   3   8   4      373.29      387.26     50.76 o 
   4   8   4        2.64       27.58     17.84 o 
   5   8   4       70.70       75.32     23.33 o 
   6   8   4        5.71        3.64     17.09 o 
   7   8   4       22.82       37.99     23.33 o 
   8   8   4       46.57       39.01     18.34 o 
   9   8   4      119.88      121.81     28.73 o 
  -9   9   4      108.34      118.32     28.65 o 
  -8   9   4       27.65       20.57     19.14 o 
  -7   9   4      213.80      240.39     34.11 o 
  -6   9   4      842.85      924.43     59.09 o 
  -5   9   4     1334.79     1338.22     64.12 o 
  -4   9   4     1751.56     1893.07     67.19 o 
  -3   9   4      159.48      167.86     25.37 o 
  -2   9   4     2171.94     2018.70    130.02 o 
   1   9   4      808.48      841.29     51.51 o 
   2   9   4       10.04       12.67     11.75 o 
   3   9   4      192.15      230.00     59.53 o 
   4   9   4      493.37      554.90     89.19 o 
   5   9   4      351.34      431.10     45.58 o 
   6   9   4      167.99      197.70     36.83 o 
   7   9   4       25.16       34.66     36.69 o 
   8   9   4      307.73      309.29     48.37 o 
   9   9   4      325.07      406.76     53.59 o 
  -8  10   4      518.60      499.63     50.12 o 
  -7  10   4      558.90      604.31     56.00 o 
  -6  10   4       66.51       72.00     30.32 o 
  -5  10   4      231.38      296.50     62.97 o 
  -4  10   4       39.62       86.33     31.41 o 
  -3  10   4       20.02       39.02     17.73 o 
  -2  10   4        4.65        2.73     16.08 o 
  -1  10   4       11.30        5.66     14.75 o 
   0  10   4       42.80       32.25     23.64 o 
   1  10   4      129.92      117.14     24.05 o 
   2  10   4       57.37       70.55     20.40 o 
   3  10   4      456.06      419.99     66.41 o 
   4  10   4       64.96      119.13     36.45 o 
   5  10   4       21.90       34.14     25.55 o 
   6  10   4      187.19      146.31     53.53 o 
   7  10   4      134.16      164.30     36.80 o 
   8  10   4       44.38       42.04     28.29 o 
  -7  11   4        6.48       22.07     20.70 o 
  -6  11   4       12.90       -4.78     17.24 o 
  -5  11   4       73.80      111.57     24.95 o 
  -4  11   4       90.24      108.88     31.26 o 
  -3  11   4        2.86       10.48     21.93 o 
  -2  11   4       12.86       16.08     16.11 o 
  -1  11   4      463.29      392.23     69.58 o 
   0  11   4      250.13      167.90    128.55 o 
   1  11   4        3.98       17.23     16.31 o 
   2  11   4       56.06      109.00     24.69 o 
   3  11   4       23.06       35.95     17.95 o 
   4  11   4        0.22       28.51     20.12 o 
   5  11   4       22.12       33.72     20.25 o 
   6  11   4        8.61       10.73     19.92 o 
   7  11   4        0.03       -0.80     16.45 o 
  -7  12   4      546.01      591.98     57.84 o 
  -6  12   4      155.79      113.78     30.95 o 
  -5  12   4        1.66       -7.21     17.22 o 
  -4  12   4      302.10      343.19     38.54 o 
  -3  12   4     1192.41     1243.72     68.34 o 
  -2  12   4     1211.93     1153.56     65.35 o 
  -1  12   4      443.24      392.58    127.31 o 
   0  12   4        8.64       -8.62     37.76 o 
   1  12   4      373.16      323.94     76.13 o 
   2  12   4      201.54      257.36     84.35 o 
   3  12   4       81.56      144.27     31.93 o 
   4  12   4       20.71       49.27     23.88 o 
   5  12   4        8.13       13.01     19.36 o 
   6  12   4       41.75       14.76     31.66 o 
  -6  13   4      574.74      648.49    109.46 o 
  -5  13   4      430.58      417.09     46.44 o 
  -4  13   4      144.57      234.46     42.51 o 
  -3  13   4        1.93       20.32     19.83 o 
  -2  13   4      127.55       75.55     31.97 o 
  -1  13   4      592.30      509.47    129.32 o 
   0  13   4      816.42      577.72    303.38 o 
   1  13   4      328.88      276.86    196.75 o 
   2  13   4        2.38       31.09     23.36 o 
   3  13   4      171.39      132.08     34.14 o 
   4  13   4      303.88      395.30     52.53 o 
   5  13   4       84.27      119.52     36.05 o 
  -4  14   4       30.35       39.19     32.16 o 
  -3  14   4       20.50       32.44     44.90 o 
  -2  14   4       21.58       33.45     29.10 o 
  -1  14   4       57.49       38.79     27.12 o 
   0  14   4       16.11       18.03     40.93 o 
   1  14   4       72.63       49.96     51.73 o 
   2  14   4       93.10       71.56     30.96 o 
   3  14   4        7.50       37.54     26.94 o 
   4  14   4        0.08      -11.26     22.14 o 
  -2  15   4      190.58      293.48     55.28 o 
  -1  15   4      746.38      966.28    136.76 o 
   0  15   4     1021.19      999.65    138.71 o 
   1  15   4      347.65      410.22     99.43 o 
 -10   1   5      156.91      145.98     39.73 o 
  -9   1   5     1037.30     1074.45    113.00 o 
  -8   1   5      692.32      661.12     66.48 o 
  -7   1   5        1.46       12.85     18.62 o 
  -6   1   5       43.29       49.55     23.71 o 
  -5   1   5      568.57      550.01    108.73 o 
  -4   1   5     1188.03     1223.11     64.77 o 
  -2   1   5     1549.48     1510.24     46.59 o 
  -1   1   5      243.66      288.90     38.69 o 
   0   1   5      665.90      670.99     32.05 o 
   1   1   5     2270.84     2227.05     60.63 o 
   2   1   5     1091.16     1054.62     48.44 o 
   3   1   5      504.79      569.38     25.23 o 
   4   1   5       13.52        6.46      7.59 o 
   5   1   5     1187.43     1214.44     66.25 o 
   6   1   5      727.14      864.92     61.06 o 
   7   1   5      508.21      565.61     52.47 o 
   8   1   5      183.72      277.21     41.05 o 
   9   1   5        1.72      -16.97     17.81 o 
  10   1   5       53.45       78.41     35.32 o 
 -10   2   5      385.70      403.03     60.72 o 
  -9   2   5      257.16      260.64     47.71 o 
  -8   2   5      180.79      160.28     35.06 o 
  -7   2   5      177.05      198.80     49.77 o 
  -6   2   5     1684.98     1709.78     84.27 o 
  -5   2   5     2444.52     2255.58     95.68 o 
  -4   2   5     1027.45      981.08     51.93 o 
  -3   2   5      196.45      201.76     50.13 o 
  -2   2   5     4102.85     4346.62    142.39 o 
  -1   2   5     3817.55     3875.37     89.11 o 
   0   2   5     1315.14     1348.72     40.99 o 
   1   2   5      585.11      513.10     29.31 o 
   2   2   5        1.69        4.27      7.47 o 
   3   2   5      199.81      189.72     27.60 o 
   4   2   5     1074.58     1021.12     54.15 o 
   5   2   5      232.25      301.83     27.29 o 
   6   2   5       47.02       73.23     22.54 o 
   7   2   5        0.63       -4.89     30.96 o 
   8   2   5       19.30       68.06     41.81 o 
   9   2   5       11.81       49.15     27.07 o 
  10   2   5        2.64        1.55     26.05 o 
 -10   3   5        0.76       24.92     27.32 o 
  -9   3   5       32.90       41.96     32.05 o 
  -8   3   5      137.39      136.87     34.66 o 
  -7   3   5      193.53      205.59     40.07 o 
  -6   3   5       69.22       73.61     28.28 o 
  -5   3   5       58.52       81.92     15.88 o 
  -4   3   5       28.68       40.87     12.90 o 
  -3   3   5      124.01      123.06     20.64 o 
  -2   3   5      257.51      340.41     72.57 o 
  -1   3   5     2887.80     3169.26     76.56 o 
   0   3   5     1076.04     1138.08     40.60 o 
   1   3   5      802.70      909.26     41.95 o 
   2   3   5        2.46        7.16      6.26 o 
   3   3   5        4.67       16.75     10.50 o 
   4   3   5       16.79       37.91     14.44 o 
   5   3   5       41.55       56.17     13.96 o 
   6   3   5        6.08       15.04     11.35 o 
   7   3   5        4.21        6.02     16.43 o 
   8   3   5        0.41       11.32     19.17 o 
   9   3   5        0.09        1.55     16.85 o 
  10   3   5        1.87       -5.82     21.38 o 
 -10   4   5      200.68      216.26     46.36 o 
  -9   4   5        2.64       18.23     23.69 o 
  -8   4   5      303.53      277.61     47.81 o 
  -7   4   5      628.96      573.03     61.52 o 
  -6   4   5     1200.19     1124.59     69.17 o 
  -5   4   5     1813.95     1681.75     62.50 o 
  -4   4   5       75.84       73.44     15.98 o 
  -3   4   5      364.72      342.85     28.37 o 
  -2   4   5     1676.23     1609.16     69.11 o 
  -1   4   5      193.40      159.68     24.52 o 
   0   4   5       66.10      113.94     14.86 o 
   1   4   5      535.96      520.27     36.03 o 
   2   4   5        8.14       19.95     10.31 o 
   3   4   5      396.68      362.30     33.88 o 
   4   4   5     1325.95     1228.10     64.42 o 
   5   4   5      109.10      155.76     26.04 o 
   6   4   5       90.74       85.55     19.39 o 
   7   4   5       31.28       27.01     18.36 o 
   8   4   5       23.05       57.12     24.65 o 
   9   4   5       56.42       67.22     38.86 o 
  10   4   5      108.19      125.23     38.78 o 
 -10   5   5      208.35      216.96     47.98 o 
  -9   5   5     1006.42     1013.30    168.97 o 
  -8   5   5      796.16      854.70     78.34 o 
  -7   5   5       28.73       24.14     40.96 o 
  -6   5   5       52.80       63.70     16.69 o 
  -5   5   5     1748.25     1733.43     65.56 o 
  -4   5   5     1772.51     1713.48     63.73 o 
  -3   5   5     2035.48     2022.75     66.73 o 
  -2   5   5      329.48      335.82     69.27 o 
  -1   5   5      424.80      511.27    112.12 o 
   0   5   5     2058.24     2116.09     63.97 o 
   1   5   5     2842.08     2800.15    109.16 o 
   2   5   5      881.09      727.56     59.86 o 
   3   5   5       97.06       89.49     20.81 o 
   4   5   5       37.76        6.98     13.62 o 
   5   5   5      736.45      660.68     70.27 o 
   6   5   5      573.40      474.92     47.30 o 
   7   5   5      284.57      235.85     30.91 o 
   8   5   5       63.00       93.23     27.25 o 
   9   5   5       27.07       22.62     22.10 o 
  10   5   5       74.38       71.20     32.88 o 
 -10   6   5        1.42       16.77     26.93 o 
  -9   6   5       42.27       49.11     27.54 o 
  -8   6   5       15.89       18.86     24.21 o 
  -7   6   5        0.52       22.50     21.54 o 
  -6   6   5        4.98        1.88     12.87 o 
  -5   6   5       52.94       57.75     17.08 o 
  -4   6   5      267.25      273.42     48.20 o 
  -3   6   5        3.26       18.38     12.73 o 
  -2   6   5       59.69       82.64     16.67 o 
  -1   6   5       87.01      136.99     41.97 o 
   0   6   5       82.12       91.58     14.56 o 
   1   6   5      320.42      384.60     34.19 o 
   2   6   5      264.00      282.38     50.74 o 
   3   6   5        0.29       17.92     13.70 o 
   4   6   5        3.28       -6.07     10.64 o 
   5   6   5       45.06       36.43     18.39 o 
   6   6   5      123.49       85.18     24.47 o 
   7   6   5       49.30       53.77     20.13 o 
   8   6   5        0.62        3.91     15.53 o 
   9   6   5       21.11       21.91     21.25 o 
  -9   7   5      225.99      237.23     49.65 o 
  -8   7   5       50.85      148.06     37.89 o 
  -7   7   5        2.14        6.49     15.48 o 
  -6   7   5        0.16       14.77     14.98 o 
  -5   7   5      156.74      212.24     27.86 o 
  -4   7   5      428.64      424.09     35.40 o 
  -3   7   5     1095.10     1119.67     56.69 o 
  -2   7   5      478.90      493.36     37.35 o 
  -1   7   5       53.62       24.44     17.23 o 
   0   7   5     1029.03     1002.70     53.94 o 
   1   7   5     1940.36     1858.43     76.25 o 
   2   7   5     1187.53     1180.12     78.77 o 
   3   7   5      335.64      284.15     33.31 o 
   4   7   5       91.08       85.93     22.47 o 
   5   7   5       37.39       56.59     21.36 o 
   6   7   5      206.47      176.65     32.83 o 
   7   7   5      324.73      348.46     55.08 o 
   8   7   5      108.21      106.92     25.62 o 
   9   7   5        2.53       23.02     21.34 o 
  -9   8   5       50.61       78.33     34.83 o 
  -8   8   5       48.35       79.41     30.88 o 
  -7   8   5      555.13      518.02     46.25 o 
  -6   8   5     1393.38     1282.70     61.68 o 
  -5   8   5     1549.04     1459.10     64.02 o 
  -4   8   5       15.93       45.62     19.17 o 
  -3   8   5       75.07       93.29     21.34 o 
  -2   8   5     1225.78     1184.91     57.12 o 
  -1   8   5     1696.16     1555.22    111.38 o 
   0   8   5     1662.39     1621.39    106.83 o 
   1   8   5      108.13      134.30     23.35 o 
   2   8   5      640.08      674.28     49.13 o 
   3   8   5      881.44      781.57     53.77 o 
   4   8   5      948.44      877.51     57.17 o 
   5   8   5      157.56      185.49     34.23 o 
   6   8   5        8.38      -10.87     23.00 o 
   7   8   5      103.70      110.14     37.06 o 
   8   8   5      128.18       82.07     40.61 o 
  -8   9   5       63.52       97.57     33.88 o 
  -7   9   5      163.04      251.66     35.99 o 
  -6   9   5      111.75      105.78     26.33 o 
  -5   9   5        0.78       23.33     16.45 o 
  -4   9   5      161.10      247.83     30.14 o 
  -3   9   5       64.20       38.65     15.87 o 
  -2   9   5      564.52      561.70     62.78 o 
  -1   9   5      530.60      627.70    111.32 o 
   0   9   5      452.64      392.40     64.30 o 
   1   9   5        1.31       20.56     16.56 o 
   2   9   5        6.77       18.85     16.91 o 
   3   9   5      100.70      119.01     25.55 o 
   4   9   5       30.23       72.80     26.45 o 
   5   9   5        8.77       42.13     20.18 o 
   6   9   5       11.73       35.98     29.83 o 
   7   9   5        0.11       22.46     21.82 o 
   8   9   5        6.88       19.88     23.99 o 
  -8  10   5      148.43      184.35     35.02 o 
  -7  10   5      355.49      353.97     42.90 o 
  -6  10   5      525.73      504.69     72.57 o 
  -5  10   5      166.19      152.73     28.19 o 
  -4  10   5       80.49      102.67     22.18 o 
  -3  10   5      350.27      365.00     36.75 o 
  -2  10   5      506.28      581.73     46.70 o 
  -1  10   5      130.86       92.18     71.83 o 
   0  10   5       31.15       40.97     32.70 o 
   1  10   5        0.17       11.79     23.28 o 
   2  10   5      186.25      180.86     29.06 o 
   3  10   5      460.83      436.79     45.34 o 
   4  10   5      428.09      383.81     43.43 o 
   5  10   5       90.01      131.42     48.16 o 
   6  10   5        1.54        1.75     16.44 o 
   7  10   5       36.72       38.04     22.65 o 
  -7  11   5       79.39       87.81     28.91 o 
  -6  11   5       57.72       80.17     30.08 o 
  -5  11   5      903.99      851.22     54.96 o 
  -4  11   5     1242.69     1308.49     65.37 o 
  -3  11   5      380.44      458.36     82.35 o 
  -2  11   5       55.99       30.23     23.84 o 
  -1  11   5      331.07      201.00    134.93 o 
   0  11   5     1236.12     1142.08    118.15 o 
   1  11   5     1882.15     2043.45    165.25 o 
   2  11   5      570.17      511.98     81.52 o 
   3  11   5       68.82       51.42     22.79 o 
   4  11   5        9.30       40.44     21.03 o 
   5  11   5       55.58       50.65     24.52 o 
   6  11   5      120.10      113.83     33.33 o 
  -6  12   5      294.17      349.66     45.84 o 
  -5  12   5       33.76       50.95     38.44 o 
  -4  12   5       36.59       31.65     21.53 o 
  -3  12   5       42.31       64.94     24.49 o 
  -2  12   5        1.98       -2.21     25.65 o 
  -1  12   5       21.77       17.58     32.76 o 
   0  12   5        7.91       20.30     34.62 o 
   1  12   5       67.46       79.06     47.74 o 
   2  12   5      263.51      276.53     73.56 o 
   3  12   5       65.22      132.93     30.03 o 
   4  12   5       15.64       35.56     19.91 o 
   5  12   5        0.13       14.82     27.72 o 
   6  12   5       13.58       50.75     28.97 o 
  -5  13   5      236.89      250.91     41.67 o 
  -4  13   5      241.98      268.38     38.97 o 
  -3  13   5      208.68      172.37     42.48 o 
  -2  13   5      252.52      189.26     42.68 o 
  -1  13   5       49.76       88.97     52.16 o 
   0  13   5       14.38       46.54     43.22 o 
   1  13   5      241.89      228.59    150.94 o 
   2  13   5      212.27      152.04    153.56 o 
   3  13   5       13.22       70.43     26.36 o 
   4  13   5       31.36       43.08     24.33 o 
  -3  14   5      128.90      133.29     54.43 o 
  -2  14   5      537.00      419.75    253.66 o 
  -1  14   5     1019.54      760.46    449.71 o 
   0  14   5      475.83      300.05    188.42 o 
   1  14   5        0.50       16.03     38.65 o 
   2  14   5      340.38      357.27     93.02 o 
 -10   0   6      161.26      119.25     56.79 o 
  -9   0   6      120.98      180.98     59.78 o 
  -8   0   6       33.06       57.16     41.42 o 
  -7   0   6        7.23        6.47     25.62 o 
  -6   0   6      712.06      708.93     93.88 o 
  -5   0   6      250.70      233.93     55.81 o 
  -4   0   6     1077.60     1110.48    100.59 o 
  -3   0   6      670.59      713.26     74.24 o 
  -2   0   6       29.17       78.69     43.13 o 
  -1   0   6     3669.15     3716.73    164.20 o 
   0   0   6     3929.95     3705.34    115.47 o 
   1   0   6     1820.81     1690.94     74.48 o 
   2   0   6      471.74      581.04     50.84 o 
   3   0   6       18.01       35.19     12.78 o 
   4   0   6       66.17      122.30     34.83 o 
   5   0   6     2371.08     2436.29    151.83 o 
   6   0   6     3359.01     3511.87    200.75 o 
   7   0   6     1095.78     1186.79    108.27 o 
   8   0   6      122.24      155.73     49.53 o 
   9   0   6       17.70       43.61     32.63 o 
  10   0   6       70.62      180.80     69.78 o 
 -10   1   6       14.01       35.95     29.44 o 
  -9   1   6        5.40       18.15     24.35 o 
  -8   1   6      385.39      461.20     61.14 o 
  -7   1   6      431.50      489.05     59.54 o 
  -6   1   6       15.58       68.47     26.51 o 
  -5   1   6       23.53       28.00     26.54 o 
  -4   1   6     1204.49     1205.17     74.01 o 
  -3   1   6      984.27     1111.20     67.16 o 
  -2   1   6      509.30      555.11     74.22 o 
  -1   1   6      321.32      323.64     51.88 o 
   0   1   6      534.47      541.54     42.55 o 
   1   1   6        4.61       18.46      9.49 o 
   2   1   6      553.57      554.62     27.20 o 
   3   1   6      559.78      677.14     37.19 o 
   4   1   6        1.34       16.46     13.28 o 
   5   1   6      206.91      161.05     29.28 o 
   6   1   6      565.69      561.32     99.64 o 
   7   1   6      146.51      191.52     36.13 o 
   8   1   6        9.80       24.96     21.12 o 
   9   1   6        8.11       72.18     28.51 o 
  10   1   6        4.24      -10.11     24.94 o 
 -10   2   6       64.91       79.77     37.42 o 
  -9   2   6      322.37      309.30     53.05 o 
  -8   2   6       27.49       36.69     24.25 o 
  -7   2   6      134.27      149.84     35.64 o 
  -6   2   6      802.70      727.01     63.37 o 
  -5   2   6      467.12      362.85    107.56 o 
  -4   2   6      846.81      777.00    111.57 o 
  -3   2   6       63.95       56.73     21.31 o 
  -2   2   6        0.10       11.19     13.46 o 
  -1   2   6      591.76      628.40     41.86 o 
   0   2   6      287.42      303.41     33.46 o 
   1   2   6       81.52      106.40     15.91 o 
   2   2   6      109.50      150.78     23.49 o 
   3   2   6        1.71        7.42      7.86 o 
   4   2   6        9.57        6.07      9.70 o 
   5   2   6      166.44      180.73     29.82 o 
   6   2   6        3.29       28.12     17.04 o 
   7   2   6       36.05       33.34     21.04 o 
   8   2   6       35.12       56.09     25.34 o 
   9   2   6        4.10        1.35     26.17 o 
 -10   3   6       65.37       71.33     35.15 o 
  -9   3   6      125.39      126.36     37.84 o 
  -8   3   6     1502.70     1293.90    128.59 o 
  -7   3   6     1746.07     1613.29     87.90 o 
  -6   3   6      755.84      674.67     60.74 o 
  -5   3   6      406.98      319.53     43.68 o 
  -4   3   6      628.02      563.06    130.64 o 
  -3   3   6     2801.78     2443.36    157.32 o 
  -2   3   6     2579.68     2690.59    104.25 o 
  -1   3   6     1210.78     1204.94     53.17 o 
   0   3   6        1.31        5.58      8.20 o 
   1   3   6      305.96      292.19     22.47 o 
   2   3   6     1221.31     1084.96     84.57 o 
   3   3   6      642.20      654.14     43.68 o 
   4   3   6      155.08      194.13     23.30 o 
   5   3   6       38.83       45.57     14.74 o 
   6   3   6       82.69       64.35     22.71 o 
   7   3   6       39.24       39.52     21.21 o 
   8   3   6       26.69       61.14     25.65 o 
   9   3   6       37.36       79.15     30.12 o 
  -9   4   6      129.01      120.13     36.90 o 
  -8   4   6      135.58      140.33     37.48 o 
  -7   4   6       89.21      121.61     32.14 o 
  -6   4   6       64.62       73.24     25.13 o 
  -5   4   6      944.03      849.23    162.58 o 
  -4   4   6      856.53      773.74     63.78 o 
  -3   4   6       15.80       46.53     17.66 o 
  -2   4   6       74.92      110.30     23.68 o 
  -1   4   6      141.51      151.88     24.70 o 
   0   4   6      496.18      459.83     35.33 o 
   1   4   6      996.90      979.19     52.12 o 
   2   4   6      148.20      181.33     25.42 o 
   3   4   6       33.30       37.71     15.79 o 
   4   4   6       62.77       87.13     22.60 o 
   5   4   6       98.52      115.63     21.82 o 
   6   4   6      119.02      112.43     27.88 o 
   7   4   6        0.20       12.89     17.41 o 
   8   4   6        0.07        8.56     18.93 o 
   9   4   6       11.60       18.82     25.16 o 
  -9   5   6        2.48        1.79     24.38 o 
  -8   5   6      128.37      124.34     36.26 o 
  -7   5   6      277.51      298.62     49.32 o 
  -6   5   6      299.79      311.97     88.51 o 
  -5   5   6       31.78       30.24     19.72 o 
  -4   5   6       59.81       51.79     19.90 o 
  -3   5   6       10.58       12.02     15.74 o 
  -2   5   6      170.24      205.98     42.97 o 
  -1   5   6      591.55      678.49    104.15 o 
   0   5   6      122.64      136.77     24.76 o 
   1   5   6      122.38      120.83     21.34 o 
   2   5   6        5.33       10.91     11.99 o 
   3   5   6      222.97      195.77     28.99 o 
   4   5   6       73.78       97.47     23.03 o 
   5   5   6        2.39       10.74     18.70 o 
   6   5   6       25.82       30.32     16.23 o 
   7   5   6        0.94       -4.44     15.39 o 
   8   5   6        0.19       27.18     20.97 o 
   9   5   6        4.16       -1.98     19.37 o 
  -9   6   6      183.37      232.92     49.44 o 
  -8   6   6      125.40      163.47     40.65 o 
  -7   6   6        1.35       18.64     23.05 o 
  -6   6   6        6.35       31.23     21.83 o 
  -5   6   6      311.65      377.59     48.44 o 
  -4   6   6     1121.43     1100.60     54.69 o 
  -3   6   6      752.09      768.18     67.03 o 
  -2   6   6      120.82      167.10     30.24 o 
  -1   6   6      597.81      529.61     48.52 o 
   0   6   6     1572.26     1453.23    206.85 o 
   1   6   6     1146.65     1098.16    146.19 o 
   2   6   6      602.49      597.97     63.30 o 
   3   6   6       57.31       91.51     20.88 o 
   4   6   6       44.64       46.83     28.70 o 
   5   6   6      767.48      730.31    109.77 o 
   6   6   6      887.79      854.90     87.66 o 
   7   6   6      183.18      178.47     35.63 o 
   8   6   6        8.41       19.78     20.69 o 
   9   6   6       26.47       57.91     27.12 o 
  -8   7   6      108.78      172.80     43.98 o 
  -7   7   6      271.19      323.14     50.53 o 
  -6   7   6      121.78      156.92     37.01 o 
  -5   7   6        7.39       14.99     16.29 o 
  -4   7   6      777.00      700.63     55.01 o 
  -3   7   6     1068.47     1030.75     79.98 o 
  -2   7   6      309.28      257.43     70.36 o 
  -1   7   6      356.76      334.69     39.39 o 
   0   7   6       39.42       30.55     24.91 o 
   1   7   6      109.03      101.25     35.29 o 
   2   7   6     1008.73      824.68     58.87 o 
   3   7   6      297.18      295.47     36.78 o 
   4   7   6       57.26       72.22     20.95 o 
   5   7   6        1.50       -5.79     14.43 o 
   6   7   6      120.49       70.36     26.48 o 
   7   7   6      143.53       99.68     24.54 o 
   8   7   6       60.43       48.80     25.93 o 
  -8   8   6       39.73       57.54     36.14 o 
  -7   8   6       91.76       71.01     29.29 o 
  -6   8   6      155.02      194.30     54.62 o 
  -5   8   6      163.25      161.53     27.81 o 
  -4   8   6       31.03       35.06     18.65 o 
  -3   8   6      276.59      270.18     40.26 o 
  -2   8   6       49.34       50.69     25.50 o 
  -1   8   6       59.24       49.13     68.07 o 
   0   8   6       51.18       80.89     71.46 o 
   1   8   6        1.79       -7.30     17.81 o 
   2   8   6      103.01       91.86     21.86 o 
   3   8   6      128.41      143.35     27.09 o 
   4   8   6        4.97       12.87     15.21 o 
   5   8   6       36.83       30.42     18.37 o 
   6   8   6       13.64       30.36     21.43 o 
   7   8   6        4.32       25.82     21.80 o 
   8   8   6        3.77       13.03     21.12 o 
  -7   9   6      592.17      756.89     75.44 o 
  -6   9   6      547.88      621.09     64.88 o 
  -5   9   6      190.20      217.84     44.23 o 
  -4   9   6      162.42      211.62     29.36 o 
  -3   9   6      710.40      723.95     54.13 o 
  -2   9   6      886.11      418.45    117.97 o 
  -1   9   6      323.22      226.21    148.01 o 
   0   9   6      208.02      232.27     52.32 o 
   1   9   6      883.87      849.67    142.31 o 
   2   9   6     1220.26      915.87    141.27 o 
   3   9   6      583.60      609.85     51.30 o 
   4   9   6      198.94      238.50     34.16 o 
   5   9   6       71.82       72.05     24.58 o 
   6   9   6        0.21      -14.63     14.63 o 
   7   9   6       30.80       32.97     23.30 o 
  -7  10   6       10.22       -0.26     29.28 o 
  -6  10   6      211.24      255.46     37.04 o 
  -5  10   6      641.62      701.92     74.38 o 
  -4  10   6      483.00      464.45     42.48 o 
  -3  10   6       59.77       55.30     23.68 o 
  -2  10   6      324.43       48.31    122.73 o 
  -1  10   6      312.17      174.00     53.65 o 
   0  10   6       81.24       65.21     81.83 o 
   1  10   6      916.24     1023.37    310.64 o 
   2  10   6      765.88      671.80    164.15 o 
   3  10   6       13.81       21.75     19.42 o 
   4  10   6       19.39       53.82     25.25 o 
   5  10   6      113.67      122.56     30.77 o 
   6  10   6       30.41       54.14     27.43 o 
  -6  11   6       75.07       81.84     28.27 o 
  -5  11   6        8.47        3.79     18.28 o 
  -4  11   6        1.07        5.15     17.25 o 
  -3  11   6       25.12       34.94     20.45 o 
  -2  11   6       20.63       10.33     36.70 o 
  -1  11   6      198.86      197.43    149.26 o 
   0  11   6      503.64      287.05    242.23 o 
   1  11   6      558.37      489.63    148.38 o 
   2  11   6       73.70       73.13     38.93 o 
   3  11   6       33.55       39.89     34.80 o 
   4  11   6       11.36        2.11     16.92 o 
   5  11   6       15.14       23.34     22.07 o 
  -5  12   6      539.74      558.95     53.37 o 
  -4  12   6      769.19      677.53    145.73 o 
  -3  12   6      486.83      382.79     95.69 o 
  -2  12   6      112.87      119.77     82.29 o 
  -1  12   6      100.14       44.05     67.89 o 
   0  12   6      396.48      250.50    109.37 o 
   1  12   6      274.54      194.28    154.54 o 
   2  12   6      152.41      163.43     57.79 o 
   3  12   6       10.89       18.90     38.03 o 
   4  12   6        1.58        1.91     37.27 o 
  -3  13   6      288.66      222.08     58.90 o 
  -2  13   6      310.52      287.15    199.10 o 
  -1  13   6      194.58       86.70     71.25 o 
   0  13   6       10.44       21.47     44.66 o 
   1  13   6       93.23      120.65     51.75 o 
   2  13   6      189.16      181.93    140.51 o 
   3  13   6      133.33      142.13     59.60 o 
  -9   1   7      179.52      171.05     46.02 o 
  -8   1   7       30.19       59.63     31.35 o 
  -7   1   7       64.89       66.70     28.20 o 
  -6   1   7      514.07      524.83     93.21 o 
  -5   1   7      228.69      199.93     66.92 o 
  -4   1   7      528.40      576.05     58.31 o 
  -3   1   7        9.61       20.89     16.28 o 
  -2   1   7      385.63      413.40     40.46 o 
  -1   1   7      972.19      891.66     48.44 o 
   0   1   7     1256.55     1319.30     59.22 o 
   1   1   7      393.95      478.52     27.49 o 
   2   1   7      221.71      233.02     37.67 o 
   3   1   7       61.97       66.15     19.22 o 
   4   1   7      428.41      371.41     69.02 o 
   5   1   7      469.42      525.53     55.63 o 
   6   1   7      111.12      187.14     35.94 o 
   7   1   7       33.76       46.76     21.27 o 
   8   1   7       45.59       44.77     44.86 o 
   9   1   7        7.92       36.92     30.71 o 
  -9   2   7      491.96      399.29     64.20 o 
  -8   2   7      849.03      721.49     77.84 o 
  -7   2   7     1412.61     1390.49    163.80 o 
  -6   2   7      260.15      240.63     43.06 o 
  -5   2   7       35.28       66.26     24.98 o 
  -4   2   7      169.79      148.22     33.40 o 
  -3   2   7     1345.56     1305.24     78.95 o 
  -2   2   7     1300.45     1302.68     68.08 o 
  -1   2   7      829.14      814.08     50.60 o 
   0   2   7        1.05       11.73     15.12 o 
   1   2   7      218.84      210.22     25.01 o 
   2   2   7      213.18      250.04     28.17 o 
   3   2   7       85.99       95.08     18.47 o 
   4   2   7       18.86       15.46     16.01 o 
   5   2   7       52.77       81.61     23.66 o 
   6   2   7       10.42       29.99     17.22 o 
   7   2   7      173.10      192.76     59.08 o 
   8   2   7       79.34       67.05     28.25 o 
   9   2   7       32.56       48.65     33.76 o 
  -9   3   7        3.34       -8.21     32.24 o 
  -8   3   7       11.54       14.01     25.01 o 
  -7   3   7        3.89       10.13     21.15 o 
  -6   3   7       27.20       28.40     24.05 o 
  -5   3   7       27.44       48.82     25.56 o 
  -4   3   7      107.71      118.98     34.43 o 
  -3   3   7        5.54       26.76     18.29 o 
  -2   3   7      145.30      148.63     50.93 o 
  -1   3   7        0.22        2.27     13.88 o 
   0   3   7      148.58      189.34     27.55 o 
   1   3   7      971.63      887.77     71.56 o 
   2   3   7      322.25      272.34     31.05 o 
   3   3   7       47.10       47.79     17.04 o 
   4   3   7        6.61        7.02     13.97 o 
   5   3   7       27.29       35.03     17.78 o 
   6   3   7        4.75        1.10     14.10 o 
   7   3   7        2.14       -7.28     14.48 o 
   8   3   7        1.17       15.43     22.77 o 
  -9   4   7       60.98       36.76     33.77 o 
  -8   4   7      748.29      724.54    110.83 o 
  -7   4   7      700.66      673.05    116.24 o 
  -6   4   7       12.77        6.33     25.42 o 
  -5   4   7      140.50      138.67     34.12 o 
  -4   4   7      226.67      212.87     86.23 o 
  -3   4   7      822.46      819.54     78.84 o 
  -2   4   7     1120.24     1071.11     61.04 o 
  -1   4   7      732.66      722.86     48.59 o 
   0   4   7        0.57       -2.81     19.98 o 
   1   4   7      576.83      556.93     65.70 o 
   2   4   7      510.73      487.99     50.82 o 
   3   4   7      412.55      415.18     39.83 o 
   4   4   7       46.03       26.20     15.98 o 
   5   4   7       10.09       16.87     15.14 o 
   6   4   7       31.38       23.76     19.21 o 
   7   4   7       80.93       93.91     29.00 o 
   8   4   7       33.87       92.12     33.39 o 
  -8   5   7       14.39       -0.33     23.82 o 
  -7   5   7      140.66      189.25     38.99 o 
  -6   5   7      573.10      485.94     55.70 o 
  -5   5   7      508.38      444.85     98.89 o 
  -4   5   7      499.61      394.88    128.36 o 
  -3   5   7        9.37       18.84     18.31 o 
  -2   5   7      520.21      535.73     61.62 o 
  -1   5   7      802.66      745.96     77.16 o 
   0   5   7      594.50      600.53    107.96 o 
   1   5   7       92.16      130.39     37.30 o 
   2   5   7        5.66        9.18     12.82 o 
   3   5   7      248.39      251.54     35.68 o 
   4   5   7      318.19      308.28     37.42 o 
   5   5   7      139.90       86.90     25.04 o 
   6   5   7       52.30      130.95     31.36 o 
   7   5   7       14.41       29.00     20.57 o 
   8   5   7       25.94       49.83     26.86 o 
  -8   6   7        1.76       -3.25     26.32 o 
  -7   6   7       49.19       47.40     28.75 o 
  -6   6   7      168.59      121.30     41.99 o 
  -5   6   7       20.68       24.05     33.75 o 
  -4   6   7       48.11       64.29     24.28 o 
  -3   6   7      161.09      160.15     38.25 o 
  -2   6   7       33.70       21.67     17.65 o 
  -1   6   7       47.81       89.57     32.07 o 
   0   6   7       44.83       34.69     25.63 o 
   1   6   7       16.03        3.68     23.97 o 
   2   6   7      120.70      140.53     40.80 o 
   3   6   7       27.99       39.88     18.27 o 
   4   6   7        0.30       37.44     17.33 o 
   5   6   7        6.87       13.14     17.92 o 
   6   6   7       52.12       54.62     23.17 o 
   7   6   7       89.53       87.80     30.27 o 
   8   6   7       45.98       47.26     27.13 o 
  -8   7   7       13.25       10.38     31.62 o 
  -7   7   7       36.05       44.72     28.79 o 
  -6   7   7      107.61      159.53     46.95 o 
  -5   7   7      264.68      258.34     42.66 o 
  -4   7   7      543.65      386.24    107.56 o 
  -3   7   7      129.77      124.67     31.14 o 
  -2   7   7       69.39       86.28     35.78 o 
  -1   7   7      485.53      391.06     80.23 o 
   0   7   7      373.68      431.04     68.55 o 
   1   7   7      139.01      160.43     42.61 o 
   2   7   7       53.83       62.10     31.80 o 
   3   7   7        6.28        9.55     13.68 o 
   4   7   7      362.90      337.05     39.70 o 
   5   7   7      422.05      289.13     51.60 o 
   6   7   7      180.32      165.18     33.03 o 
   7   7   7        0.40       -0.71     19.90 o 
  -7   8   7      366.66      421.66     59.75 o 
  -6   8   7       43.06       52.49     29.99 o 
  -5   8   7       60.99      109.45     31.88 o 
  -4   8   7      341.91      322.66     68.00 o 
  -3   8   7      796.03      762.32     64.98 o 
  -2   8   7      320.48      271.35    110.68 o 
  -1   8   7      207.18      166.10     89.52 o 
   0   8   7        1.74        7.30     23.22 o 
   1   8   7      159.60      170.07     47.21 o 
   2   8   7      466.56      381.56     64.85 o 
   3   8   7      356.49      407.98     82.84 o 
   4   8   7       29.89       89.77     24.82 o 
   5   8   7        2.61       11.63     17.32 o 
   6   8   7       17.40       22.18     21.21 o 
   7   8   7       42.81       71.88     28.98 o 
  -6   9   7       16.29       44.72     28.01 o 
  -5   9   7      117.37      161.44     40.65 o 
  -4   9   7      170.89      120.50     36.26 o 
  -3   9   7      215.71      184.02     81.95 o 
  -2   9   7       40.68       14.52     31.81 o 
  -1   9   7        7.22      -18.48     92.60 o 
   0   9   7      233.66      196.94     52.60 o 
   1   9   7      315.14      342.76     68.21 o 
   2   9   7      148.35      120.65     41.14 o 
   3   9   7        0.13       16.97     24.96 o 
   4   9   7        8.14       29.69     30.45 o 
   5   9   7        6.28       21.26     19.91 o 
   6   9   7        1.59       27.64     20.15 o 
  -5  10   7      104.22      131.86     37.88 o 
  -4  10   7      238.78      319.14     65.78 o 
  -3  10   7      316.35      291.88     71.46 o 
  -2  10   7      144.96       98.02     59.88 o 
  -1  10   7       50.85       82.71     79.18 o 
   0  10   7       70.58       71.37     37.21 o 
   1  10   7      281.91      270.45     60.15 o 
   2  10   7      337.25      342.22     70.85 o 
   3  10   7      167.43      178.88     52.46 o 
   4  10   7       17.89       73.49     39.82 o 
   5  10   7        5.56       34.63     22.55 o 
  -4  11   7      426.76      500.91     94.05 o 
  -3  11   7       11.03       26.92     33.45 o 
  -2  11   7      190.60       99.82     65.77 o 
  -1  11   7      254.34      194.42     81.59 o 
   0  11   7      197.79      147.78    117.88 o 
   1  11   7        4.82        8.51     30.69 o 
   2  11   7       68.05       91.50     43.53 o 
   3  11   7      273.24      219.33     65.36 o 
   4  11   7      208.93      180.45     60.90 o 
  -3  12   7      107.74      113.15     60.82 o 
  -2  12   7        3.74        7.02     30.74 o 
  -1  12   7       27.01       29.32     37.66 o 
   0  12   7        3.85      -18.24     31.85 o 
   1  12   7       34.29       16.25     55.36 o 
   2  12   7      103.17       72.89     46.41 o 
  -8   0   8        7.67        4.03     38.86 o 
  -7   0   8       82.72      118.70     52.89 o 
  -6   0   8      756.81      729.91    105.77 o 
  -5   0   8      550.96      567.23     90.77 o 
  -4   0   8      192.82      202.58     59.17 o 
  -3   0   8        1.09       29.89     30.07 o 
  -2   0   8     1251.04     1400.46     96.15 o 
  -1   0   8     1032.46     1159.98     84.24 o 
   0   0   8      509.27      682.01     69.57 o 
   2   0   8      176.86      152.80     35.81 o 
   3   0   8      542.69      620.48     73.26 o 
   4   0   8      620.64      701.48     82.59 o 
   5   0   8      117.21      204.04     51.54 o 
   6   0   8        2.90       26.90     28.18 o 
   7   0   8      242.11      198.43     60.51 o 
   8   0   8      468.70      376.54     82.29 o 
  -8   1   8       46.50       37.33     31.52 o 
  -7   1   8        0.94       19.47     28.61 o 
  -6   1   8       76.05       76.85     32.09 o 
  -5   1   8       48.35      105.88     32.04 o 
  -4   1   8      230.28      186.92     42.78 o 
  -3   1   8      152.45      121.22     46.25 o 
  -2   1   8       86.35       81.32     29.46 o 
  -1   1   8       33.14       48.22     24.71 o 
   0   1   8       79.64      130.61     24.79 o 
   1   1   8      201.16      233.76     31.25 o 
   2   1   8      216.44      157.77     33.88 o 
   3   1   8       99.37      106.98     37.36 o 
   4   1   8        1.46        5.11     13.89 o 
   5   1   8        1.79       25.48     16.69 o 
   6   1   8        0.30        3.94     15.43 o 
   7   1   8        8.17       30.38     22.65 o 
   8   1   8       10.20       41.34     33.03 o 
  -8   2   8        3.30       14.13     30.82 o 
  -7   2   8      210.50      226.55     48.60 o 
  -6   2   8      237.05      179.65     46.25 o 
  -5   2   8       16.98       20.77     35.72 o 
  -4   2   8      108.18      108.45     31.36 o 
  -3   2   8       42.45       75.01     25.59 o 
  -2   2   8      119.40      104.40     40.12 o 
  -1   2   8       90.47      104.17     26.25 o 
   0   2   8      186.70      214.12     69.72 o 
   1   2   8       17.13       34.39     22.83 o 
   2   2   8       81.69       85.41     24.76 o 
   3   2   8      211.90      223.47     32.79 o 
   4   2   8      187.14      245.14     52.55 o 
   5   2   8       20.64       36.94     38.40 o 
   6   2   8        9.32       25.11     20.91 o 
   7   2   8       15.40       21.97     22.19 o 
  -8   3   8      429.77      409.01     65.56 o 
  -7   3   8      131.67      161.24     40.96 o 
  -6   3   8       82.69       37.44     26.16 o 
  -5   3   8      528.22      456.74    122.99 o 
  -4   3   8      565.01      485.94    125.34 o 
  -3   3   8     1306.26     1446.56     88.77 o 
  -2   3   8      666.13      655.83     57.62 o 
  -1   3   8       19.38       33.29     19.19 o 
   0   3   8      332.58      328.25     72.74 o 
   1   3   8      340.10      373.01     61.62 o 
   2   3   8       35.24       35.78     21.48 o 
   3   3   8       45.57       80.66     24.86 o 
   4   3   8       23.63       71.88     25.71 o 
   5   3   8        0.93       17.76     17.72 o 
   6   3   8       38.95       74.14     29.08 o 
   7   3   8       94.29      185.22     41.59 o 
  -8   4   8       12.43       46.03     28.97 o 
  -7   4   8      140.98      149.23     50.11 o 
  -6   4   8      510.37      409.32    127.01 o 
  -5   4   8      141.80       96.71     33.79 o 
  -4   4   8       22.61       23.54     21.07 o 
  -3   4   8       70.87       61.46     26.05 o 
  -2   4   8      519.93      547.27     53.12 o 
  -1   4   8      392.51      484.05     68.37 o 
   0   4   8      162.03      204.77     44.02 o 
   1   4   8       14.03        4.41     22.04 o 
   2   4   8       39.15       48.53     31.70 o 
   3   4   8      211.16      143.35     39.16 o 
   4   4   8      123.68      167.16     33.02 o 
   5   4   8        5.07       -3.24     15.71 o 
   6   4   8        0.49       -1.02     16.85 o 
   7   4   8        0.09       10.59     20.24 o 
  -7   5   8       33.10       54.84     49.18 o 
  -6   5   8       10.90       25.06     26.03 o 
  -5   5   8        2.52        2.73     24.39 o 
  -4   5   8       33.16       74.33     34.27 o 
  -3   5   8       74.51       74.86     25.51 o 
  -2   5   8      275.64      311.03     67.65 o 
  -1   5   8       83.39      112.36     40.28 o 
   0   5   8        1.08       19.81     26.99 o 
   1   5   8       49.86       53.53     29.51 o 
   2   5   8        1.15       17.09     23.18 o 
   3   5   8        4.93       21.34     20.34 o 
   4   5   8       57.91       80.70     34.34 o 
   5   5   8       11.74        1.17     16.73 o 
   6   5   8        2.40       15.60     19.81 o 
   7   5   8       14.99       52.68     29.89 o 
  -7   6   8      124.48      130.86     37.46 o 
  -6   6   8      560.97      614.56    225.91 o 
  -5   6   8      353.13      268.59    158.17 o 
  -4   6   8      166.98      124.85     35.60 o 
  -3   6   8       26.16       53.71     26.28 o 
  -2   6   8      494.65      457.99    255.58 o 
  -1   6   8      687.08      582.05    130.09 o 
   0   6   8      458.93      442.42     73.51 o 
   1   6   8      112.47      119.41     37.01 o 
   2   6   8       51.62       21.34     25.92 o 
   3   6   8      301.89      257.21     76.22 o 
   4   6   8      417.09      370.10    176.65 o 
   5   6   8       98.65       92.41     37.27 o 
   6   6   8        2.49       34.56     21.88 o 
  -6   7   8       14.41       24.19     27.34 o 
  -5   7   8       55.18       17.47     27.09 o 
  -4   7   8        6.72       38.98     24.89 o 
  -3   7   8        5.13       30.47     31.93 o 
  -2   7   8       34.01       20.18     34.26 o 
  -1   7   8      112.73      145.33     45.52 o 
   0   7   8       47.40       35.59     30.54 o 
   1   7   8      166.91      135.28     42.17 o 
   2   7   8      229.01      188.38     48.82 o 
   3   7   8       96.36      148.00     44.35 o 
   4   7   8       19.19       25.50     36.66 o 
   5   7   8       41.27       24.73     23.78 o 
   6   7   8       14.82       24.30     41.97 o 
  -6   8   8       61.84       81.19     49.49 o 
  -5   8   8        2.62       10.91     23.82 o 
  -4   8   8       23.75       56.77     37.14 o 
  -3   8   8       40.90       34.12     37.79 o 
  -2   8   8        2.34       31.81     35.68 o 
  -1   8   8       15.58        9.94     31.96 o 
   0   8   8       89.03      139.85     46.67 o 
   1   8   8       20.83       42.30     32.63 o 
   2   8   8       44.50       49.78     30.29 o 
   3   8   8      155.66      191.54     50.52 o 
   4   8   8      151.77      163.67     50.31 o 
   5   8   8       62.18       70.36     41.00 o 
  -5   9   8      125.35      174.10     42.17 o 
  -4   9   8      402.58      304.46    212.52 o 
  -3   9   8      697.51      562.63    200.01 o 
  -2   9   8      141.42      124.04     49.81 o 
  -1   9   8        0.58      -12.03     25.53 o 
   0   9   8       23.16       34.82     29.61 o 
   1   9   8        9.63       20.30     52.43 o 
   2   9   8        6.37        3.67     26.34 o 
   3   9   8        0.67       47.51     35.81 o 
   4   9   8        0.94       14.30     33.99 o 
  -3  10   8       13.87       -3.41     37.49 o 
  -2  10   8      261.81      142.33     90.28 o 
  -1  10   8      321.06      186.98    134.49 o 
   0  10   8      297.54      217.22     67.10 o 
   1  10   8       80.95       83.20     38.43 o 
   2  10   8       81.64      121.39     46.88 o 
   3  10   8      411.80      254.95     67.49 o 
  -1  11   8       60.03       50.36     44.33 o 
   0  11   8       16.21       22.51     38.85 o 
   1  11   8      150.24      177.33     62.19 o 
  -7   1   9      413.69      430.99     68.55 o 
  -6   1   9      315.63      291.42     52.93 o 
  -5   1   9       62.60       38.12     58.25 o 
  -4   1   9       37.10       74.10     28.41 o 
  -3   1   9        4.66       13.10     22.05 o 
  -2   1   9      129.59      184.10     36.38 o 
  -1   1   9      293.64      332.21     41.69 o 
   0   1   9       61.60      107.20     39.78 o 
   1   1   9       29.36       85.51     68.80 o 
   3   1   9      197.54      232.65     51.36 o 
   4   1   9       63.44       91.83     40.50 o 
   5   1   9        0.43       23.67     20.91 o 
   6   1   9        1.09       12.34     18.82 o 
  -7   2   9        0.64        7.11     30.54 o 
  -6   2   9       78.58       56.57     39.22 o 
  -5   2   9      512.80      406.13    138.13 o 
  -4   2   9      603.53      498.71    116.35 o 
  -3   2   9      373.96      362.81     88.58 o 
  -2   2   9      117.89      185.46     47.77 o 
  -1   2   9      103.62      158.56     44.43 o 
   0   2   9      193.24      225.58     47.03 o 
   1   2   9      218.79      307.13    135.72 o 
   2   2   9      216.50      303.51     55.06 o 
   3   2   9      194.64      328.48     63.99 o 
   4   2   9       50.96       81.76     59.53 o 
   5   2   9       13.05       39.41     23.46 o 
   6   2   9       28.99       35.49     23.45 o 
  -6   3   9       34.64       53.40     29.63 o 
  -5   3   9       38.98       20.96     32.28 o 
  -4   3   9       11.20       50.93     28.76 o 
  -3   3   9        4.24       17.19     23.03 o 
  -2   3   9       17.32       29.51     32.92 o 
  -1   3   9       10.04       18.04     25.64 o 
   0   3   9        9.58       16.76     26.52 o 
   1   3   9        0.77       -9.35     27.24 o 
   2   3   9        1.46       24.30     24.30 o 
   3   3   9       35.27       75.15     40.26 o 
   4   3   9       18.86       53.62     41.54 o 
   5   3   9        0.04        2.28     18.20 o 
   6   3   9        1.49       42.57     25.66 o 
  -6   4   9       79.09       66.28     39.13 o 
  -5   4   9      386.09      369.14    106.69 o 
  -4   4   9      292.50      339.84     67.71 o 
  -3   4   9      119.61      136.48     34.38 o 
  -2   4   9       11.86       28.26     33.74 o 
  -1   4   9       92.48       54.34     37.73 o 
   0   4   9      254.20      265.73     57.52 o 
   1   4   9      179.26      170.66     42.64 o 
   2   4   9       51.75       78.08     80.21 o 
   3   4   9        6.20        4.85     27.08 o 
   4   4   9       50.81      125.35     56.06 o 
   5   4   9      148.88      261.93     72.34 o 
   6   4   9       65.18       78.70     30.65 o 
  -6   5   9      271.56      224.07     50.58 o 
  -5   5   9       79.56       73.25     33.01 o 
  -4   5   9        7.08       12.92     22.35 o 
  -3   5   9       76.24       58.42     39.58 o 
  -2   5   9      270.79      365.50     77.53 o 
  -1   5   9      219.17      223.67     58.10 o 
   0   5   9       18.18       54.87     32.93 o 
   1   5   9        8.53       16.78     59.00 o 
   2   5   9       76.73       66.42     35.09 o 
   3   5   9       79.09      124.25     98.39 o 
   4   5   9       41.92       46.14     37.23 o 
   5   5   9        5.02       26.41     40.02 o 
  -5   6   9       12.20       14.03     23.67 o 
  -4   6   9       33.15       78.57     47.42 o 
  -3   6   9        2.10       14.81     32.04 o 
  -2   6   9        9.78       20.08     37.45 o 
  -1   6   9       96.72       73.90     47.06 o 
   0   6   9       35.48       93.69     37.25 o 
   1   6   9        8.99       -9.82     26.07 o 
   2   6   9        1.08       17.38     25.47 o 
   3   6   9       20.30       27.96     27.89 o 
   4   6   9       73.15       38.37    119.68 o 
   5   6   9       36.02       59.24     45.44 o 
  -5   7   9        7.22       24.16     41.91 o 
  -4   7   9       48.97       68.93     64.63 o 
  -3   7   9      113.28      114.07     53.37 o 
  -2   7   9      233.74      187.93     98.21 o 
  -1   7   9      219.41      213.75     60.50 o 
   0   7   9       84.06      158.88     84.32 o 
   1   7   9        5.28        7.37     36.69 o 
   2   7   9       90.35      122.29     46.49 o 
   3   7   9       78.54      106.12     40.28 o 
   4   7   9       21.35        9.94    115.90 o 
  -3   8   9       85.14       81.03     47.96 o 
  -2   8   9       32.78       77.65     43.97 o 
  -1   8   9       14.30       69.58     42.05 o 
   0   8   9       63.43       99.12     46.51 o 
   1   8   9      149.47      105.89     44.50 o 
   2   8   9      141.48      153.61     63.01 o 
   3   8   9       33.63       52.58     32.43 o 
  -2   9   9       92.83       98.33     58.60 o 
  -1   9   9       58.28       50.51     41.54 o 
   0   9   9        2.68       -4.29     27.81 o 
   1   9   9       15.38        1.96     30.31 o 
  -5   0  10        9.35       -0.06     39.04 o 
  -4   0  10      242.09      229.78     71.55 o 
  -3   0  10      250.29      176.90     63.50 o 
  -2   0  10       13.53       27.82     41.11 o 
  -1   0  10       16.52       95.22    102.05 o 
   0   0  10      431.95      229.72    120.17 o 
   1   0  10      429.63      200.01    123.16 o 
   2   0  10      169.75      182.32    131.33 o 
  -5   1  10        3.63       14.86     30.06 o 
  -4   1  10       12.10       53.03     34.49 o 
  -3   1  10       39.66       34.80     28.45 o 
  -2   1  10      226.39      199.89     53.85 o 
  -1   1  10      109.82       33.31     85.46 o 
   0   1  10        1.05       77.30     68.47 o 
   1   1  10       29.40      135.95     84.56 o 
   2   1  10        9.59      161.16    110.90 o 
  -5   2  10        4.10      -16.54     28.83 o 
  -4   2  10       24.59       80.40     33.30 o 
  -3   2  10       26.55       73.76     30.36 o 
  -2   2  10       48.30       13.67     62.01 o 
  -1   2  10      131.34      164.43     51.27 o 
   0   2  10       16.93       51.60     91.38 o 
   1   2  10       17.96       58.07     71.97 o 
   2   2  10       44.93       88.69    113.52 o 
   3   2  10        3.24      130.42    107.85 o 
   4   2  10        7.79      -10.31     27.45 o 
  -4   3  10      246.16      279.33     52.87 o 
  -3   3  10        1.34       74.49     59.69 o 
  -2   3  10       38.48       41.50     35.88 o 
  -1   3  10      167.69      183.91     53.43 o 
   0   3  10      297.88      276.11     67.80 o 
   1   3  10      170.37      235.15    136.82 o 
   2   3  10       90.86       72.71    107.97 o 
   3   3  10        1.63       28.97     97.66 o 
   4   3  10       22.28       23.42     38.92 o 
  -4   4  10      130.95      122.28     49.94 o 
  -3   4  10      142.25      139.53     47.96 o 
  -2   4  10       81.48      100.78     43.44 o 
  -1   4  10       29.42       17.88     60.63 o 
   0   4  10       11.24       12.88     32.45 o 
   1   4  10       55.91      181.41    131.64 o 
   2   4  10       39.27      119.86    108.09 o 
   3   4  10       14.80       63.80     38.50 o 
  -3   5  10        6.40       24.90     53.28 o 
  -2   5  10        3.79       26.10     57.28 o 
  -1   5  10        2.85       31.70     34.97 o 
   0   5  10       10.63       55.80     36.97 o 
   1   5  10       51.74      105.17     45.70 o 
   2   5  10       47.19       44.53     95.95 o 
   3   5  10        4.00       56.51     56.79 o 
  -2   6  10      131.50      194.74     62.78 o 
  -1   6  10       25.12       48.52     41.53 o 
   0   6  10       32.68       59.57     39.00 o 
   1   6  10      139.40      117.60     45.50 o 
                                                 
